# Supplementary material for: Common genes associated with antidepressant response in mouse and man identify key role of glucocorticoid receptor sensitivity
Source: PLoS Biol. 2017 Dec 28;15(12):e2002690. doi: 10.1371/journal.pbio.2002690 (PMC5746203; doi:10.1371/journal.pbio.2002690)
Supplement: S1 Data — (XLSX) [file pbio.2002690.s001.xlsx]

## Sheet: Figure4A
PROBE_ID	q-value	Difference
ILMN_1225633	0.00951699	0.354291
ILMN_2795854	0.00951699	-0.223322
ILMN_1221470	0.00951891	-0.272967
ILMN_2881322	0.00951891	-0.2573
ILMN_2935032	0.0115547	-0.253346
ILMN_1231420	0.0234044	-0.263888
ILMN_2546724	0.0234044	-0.2649
ILMN_2659380	0.0234044	-0.299707
ILMN_2680066	0.0234044	-0.217648
ILMN_2928320	0.0234044	0.22111
ILMN_1228231	0.0234044	-0.181603
ILMN_2859659	0.0234044	0.133819
ILMN_1226239	0.0287216	-0.250951
ILMN_2862093	0.0287216	0.206023
ILMN_2804559	0.0287216	-0.221651
ILMN_2908981	0.0287216	-0.171051
ILMN_1254938	0.0287216	0.169703
ILMN_1251853	0.0287216	-0.226556
ILMN_2603662	0.0287216	0.430964
ILMN_2652187	0.0287216	0.337232
ILMN_2758695	0.0287216	-0.215987
ILMN_1252204	0.0287216	0.238745
ILMN_2495703	0.0308717	0.194385
ILMN_2481182	0.0308717	0.234588
ILMN_2683794	0.0308717	0.248736
ILMN_2742647	0.0308717	-0.253726
ILMN_2976591	0.0309971	-0.209305
ILMN_1214899	0.0311114	0.316767
ILMN_1219904	0.0317176	0.377316
ILMN_2977404	0.0317176	0.403599
ILMN_2865822	0.0338383	0.196156
ILMN_2972292	0.0338383	-0.19672
ILMN_1245092	0.0338383	-0.186444
ILMN_3154409	0.0338383	-0.211282
ILMN_2453874	0.0338383	0.197559
ILMN_3059476	0.0338383	-0.227532
ILMN_1230890	0.0338383	0.18511
ILMN_2883907	0.0338383	-0.182829
ILMN_2531208	0.0338383	-0.315813
ILMN_3124885	0.0345124	-0.203812
ILMN_2774825	0.0345124	-0.180208
ILMN_2987107	0.0367654	-0.210694
ILMN_1237208	0.0367654	0.204742
ILMN_1236868	0.0367654	-0.206251
ILMN_1237696	0.0367654	-0.232402
ILMN_1240979	0.0367654	0.239344
ILMN_2674752	0.0368386	-0.204587
ILMN_2725464	0.03736	-0.219827
ILMN_1259869	0.03736	-0.272291
ILMN_1227110	0.0388296	0.299762
ILMN_1237466	0.0393753	-0.168003
ILMN_2874443	0.0402751	-0.220555
ILMN_2749448	0.042137	0.211924
ILMN_2842137	0.0434363	0.225753
ILMN_2862214	0.0434363	-0.198844
ILMN_1252136	0.0434363	0.267214
ILMN_1257102	0.043451	-0.163189
ILMN_2616792	0.043451	-0.205327
ILMN_1234759	0.0436055	-0.252896
ILMN_2927025	0.0436055	0.147257
ILMN_2604521	0.0438395	0.27261
ILMN_2552983	0.0438395	-0.179291
ILMN_2685365	0.0438395	0.197915
ILMN_1252110	0.0438395	-0.187415
ILMN_1217489	0.0445632	-0.179678
ILMN_1221126	0.0445632	-0.132962
ILMN_2975640	0.0445632	-0.237724
ILMN_3007072	0.0448708	0.244051
ILMN_1235281	0.0448708	-0.197058
ILMN_2598927	0.045231	-0.17869
ILMN_1229042	0.045231	-0.190162
ILMN_2951120	0.0468363	0.238325
ILMN_2747744	0.0470546	-0.15035
ILMN_2690460	0.0475438	-0.222434
ILMN_3109491	0.0475438	-0.218854
ILMN_1239776	0.0478864	-0.207038
ILMN_1215847	0.0504813	0.205643
ILMN_2598972	0.0504813	0.22991
ILMN_2949605	0.0504813	-0.188938
ILMN_2970685	0.0504813	-0.210194
ILMN_2674095	0.0504813	-0.197804
ILMN_1239874	0.0521895	0.224775
ILMN_1259814	0.0522645	0.297703
ILMN_2700292	0.0522645	-0.187894
ILMN_1244303	0.0522645	-0.172744
ILMN_2851231	0.0522645	-0.191191
ILMN_1256701	0.0523819	-0.202487
ILMN_2751505	0.053877	-0.140367
ILMN_2755666	0.0549392	0.153693
ILMN_1249691	0.0566906	0.169051
ILMN_2452717	0.0571655	-0.14636
ILMN_2706451	0.0571655	-0.210827
ILMN_1227976	0.0571655	-0.169579
ILMN_2614212	0.0571655	0.20385
ILMN_1215647	0.0571655	-0.231655
ILMN_2807335	0.0571655	-0.162023
ILMN_2499056	0.0571655	-0.190904
ILMN_2596534	0.0574767	0.262673
ILMN_2754594	0.0576035	-0.146131
ILMN_1214634	0.0576035	0.285963
ILMN_2715744	0.0589453	0.183894
ILMN_2664726	0.0598757	0.21087
ILMN_2768805	0.0598757	0.331347
ILMN_2627350	0.0602991	-0.234878
ILMN_1237964	0.0602991	0.33261
ILMN_2830898	0.0608755	0.347742
ILMN_2839303	0.0615607	-0.144707
ILMN_2593532	0.0615607	-0.242702
ILMN_2499944	0.0615607	-0.18425
ILMN_2673380	0.0615607	-0.147869
ILMN_2803920	0.0615607	-0.216979
ILMN_1226325	0.0615607	0.22784
ILMN_2490820	0.0615607	-0.176447
ILMN_1226499	0.0615607	0.203691
ILMN_3113787	0.0617923	0.249139
ILMN_3033533	0.0625086	0.167019
ILMN_2869623	0.0640944	0.136122
ILMN_1252243	0.0640944	-0.189158
ILMN_2549544	0.0640944	-0.168775
ILMN_2735615	0.0640944	0.294252
ILMN_3109989	0.0650169	-0.188894
ILMN_2655260	0.0651957	0.249777
ILMN_2943685	0.0651957	0.181501
ILMN_3161500	0.0653481	0.221595
ILMN_2722938	0.0657597	0.251048
ILMN_1236553	0.0657597	-0.214889
ILMN_2841290	0.0657597	0.27069
ILMN_2735981	0.0662036	-0.217126
ILMN_2971481	0.0666901	-0.246138
ILMN_2595814	0.0666901	0.299634
ILMN_1240677	0.0666901	-0.163716
ILMN_1229667	0.0666901	0.249581
ILMN_1232884	0.0666901	0.212801
ILMN_1259764	0.0666901	-0.211865
ILMN_2628339	0.066935	0.194349
ILMN_2473122	0.0675595	-0.166167
ILMN_1249698	0.0677816	0.213922
ILMN_2971946	0.0677816	-0.227342
ILMN_2484932	0.0678469	-0.15684
ILMN_2869312	0.0705978	-0.173741
ILMN_2536116	0.0719327	-0.209793
ILMN_1250947	0.0734965	-0.178029
ILMN_2740646	0.0734965	0.199011
ILMN_2965417	0.0736758	-0.166239
ILMN_2568488	0.0736758	0.212445
ILMN_1259905	0.0736758	-0.155819
ILMN_2757150	0.0736758	0.179042
ILMN_2739156	0.0740096	0.192959
ILMN_2906430	0.0751636	-0.195712
ILMN_2656422	0.0751636	-0.153011
ILMN_1240466	0.0751636	0.282687
ILMN_2517041	0.0751636	0.195181
ILMN_2628271	0.0774975	0.151161
ILMN_2683374	0.0783529	0.161805
ILMN_2736999	0.0785481	0.263427
ILMN_1216007	0.0785481	-0.166969
ILMN_2725429	0.0785481	-0.235589
ILMN_2887208	0.0787684	0.156284
ILMN_3151631	0.0787684	-0.199322
ILMN_2783403	0.0795148	0.163958
ILMN_2734661	0.0795584	0.295885
ILMN_2668996	0.0795584	0.352543
ILMN_1222071	0.0795584	0.229
ILMN_1255556	0.0795584	0.24871
ILMN_2967528	0.0795584	-0.170043
ILMN_2431046	0.0803233	0.295145
ILMN_2755399	0.0807239	0.27292
ILMN_1245887	0.0807239	0.158814
ILMN_1229210	0.0807239	0.155557
ILMN_2603834	0.0807239	0.164708
ILMN_1245733	0.081433	0.258925
ILMN_1216690	0.0826084	0.249469
ILMN_1239632	0.0833289	-0.168321
ILMN_2650732	0.0833289	-0.114397
ILMN_2724226	0.0833289	0.245939
ILMN_2681030	0.0836337	-0.166179
ILMN_2900827	0.0836337	0.13193
ILMN_2972063	0.0838378	0.202844
ILMN_2609813	0.0838378	0.312275
ILMN_2477324	0.0838378	0.382863
ILMN_2684300	0.0838378	-0.165328
ILMN_2755492	0.0838378	-0.16911
ILMN_3145814	0.0838378	0.198873
ILMN_1223346	0.0840153	0.165191
ILMN_1238871	0.0840153	0.159147
ILMN_2664670	0.084882	0.172565
ILMN_2887065	0.0849702	0.129933
ILMN_1226683	0.0852863	-0.195276
ILMN_2999797	0.0852863	-0.167794
ILMN_1243621	0.0872831	-0.202333
ILMN_2612635	0.0877017	-0.166939
ILMN_2630018	0.0877017	0.253325
ILMN_2719507	0.0877017	0.173243
ILMN_2972239	0.0877017	0.288095
ILMN_2944413	0.0877017	0.250836
ILMN_2746830	0.0877017	0.280161
ILMN_1239770	0.0877017	-0.155734
ILMN_2955973	0.0877017	0.200577
ILMN_2696272	0.0877017	-0.11953
ILMN_2605694	0.0877017	-0.12097
ILMN_3046846	0.0877017	-0.15832
ILMN_2700408	0.0877017	0.16436
ILMN_2713285	0.0877017	0.207076
ILMN_3161289	0.0877017	0.275211
ILMN_1246770	0.0877017	-0.171656
ILMN_3128616	0.0877017	-0.116054
ILMN_2623184	0.0877017	0.188565
ILMN_2718589	0.0877017	0.113423
ILMN_2973925	0.0877981	-0.156755
ILMN_1260447	0.0877981	-0.267631
ILMN_2932453	0.0885402	0.267329
ILMN_1216871	0.0885402	0.137273
ILMN_2437513	0.0885402	0.157755
ILMN_2893077	0.0885402	-0.153261
ILMN_1221714	0.0885402	0.118358
ILMN_2764551	0.0885402	0.214006
ILMN_1217662	0.0907429	-0.190074
ILMN_1219471	0.0907429	0.43432
ILMN_1244531	0.0907429	0.157171
ILMN_2430813	0.0907429	0.235711
ILMN_1244149	0.0907429	0.229842
ILMN_2674666	0.0909236	-0.259723
ILMN_1241976	0.0909236	0.248514
ILMN_2624477	0.0911805	0.35992
ILMN_2744237	0.0911805	-0.209542
ILMN_1221624	0.0911805	-0.139165
ILMN_2589838	0.0911805	0.183847
ILMN_2954575	0.0911805	-0.18198
ILMN_1223511	0.0911805	-0.168697
ILMN_2827535	0.0911805	0.207826
ILMN_2732961	0.0911805	0.278005
ILMN_1236465	0.0911805	0.240307
ILMN_1240350	0.0911805	-0.183071
ILMN_2759079	0.0918296	0.220293
ILMN_2725428	0.092588	0.292308
ILMN_2679456	0.0926533	0.214193
ILMN_2780167	0.0926533	0.201441
ILMN_2862760	0.0929813	0.155046
ILMN_2628281	0.0929813	0.120963
ILMN_3124547	0.0929813	0.255097
ILMN_2992541	0.0929813	0.110053
ILMN_1255335	0.0931635	0.208507
ILMN_2759598	0.0931635	-0.131838
ILMN_1259753	0.0934034	-0.216698
ILMN_2911760	0.0941511	0.268928
ILMN_2709456	0.095041	0.159247
ILMN_2698221	0.0956225	0.200802
ILMN_2614380	0.0963632	-0.0965716
ILMN_2630459	0.0977266	-0.207971
ILMN_2628757	0.0977266	0.176605
ILMN_3161168	0.0977266	0.310821
ILMN_2652181	0.0977266	0.248381
ILMN_1222674	0.0977266	0.25971
ILMN_2638404	0.0977266	0.246808
ILMN_3025192	0.0977266	-0.143739
ILMN_1235047	0.0977266	-0.152037
ILMN_1256844	0.0977266	-0.22055
ILMN_1217102	0.0977266	0.124306
ILMN_1226280	0.0999179	-0.156349
ILMN_2870320	0.100118	-0.192171
ILMN_2977535	0.100222	0.127245
ILMN_1255237	0.100258	-0.141707
ILMN_2695047	0.100485	0.107575
ILMN_2637032	0.101438	0.241862
ILMN_1258738	0.101693	0.15084
ILMN_1223164	0.101693	0.151225
ILMN_2649818	0.101693	0.266294
ILMN_2493851	0.101693	0.259206
ILMN_2643513	0.102373	0.256238
ILMN_1256700	0.102373	0.23258
ILMN_2674668	0.102373	-0.135036
ILMN_2702016	0.10263	0.217372
ILMN_2687828	0.10263	-0.209829
ILMN_1223313	0.102804	0.264368
ILMN_2745775	0.103794	-0.197187
ILMN_2781966	0.103794	-0.146649
ILMN_2907793	0.104417	0.17532
ILMN_1246069	0.104417	-0.144517
ILMN_2705407	0.104578	0.305784
ILMN_3131063	0.104578	0.218349
ILMN_2603976	0.10496	0.161935
ILMN_2622671	0.105015	0.362315
ILMN_2682623	0.105107	0.15989
ILMN_2676606	0.105107	0.178143
ILMN_3006123	0.105107	0.166068
ILMN_2718791	0.105107	0.139877
ILMN_2855123	0.105107	0.223724
ILMN_2746283	0.1055	0.238341
ILMN_2710705	0.106461	0.199047
ILMN_1242176	0.10737	-0.149904
ILMN_2679815	0.10737	0.291501
ILMN_1258782	0.10737	-0.205923
ILMN_1231814	0.10737	-0.262793
ILMN_2721337	0.10737	0.236574
ILMN_2624809	0.10737	-0.177507
ILMN_2457437	0.10737	-0.129476
ILMN_2624280	0.10737	-0.143115
ILMN_2545445	0.10737	0.192597
ILMN_2673024	0.10737	-0.138103
ILMN_2609568	0.10737	-0.17331
ILMN_2429437	0.10737	0.243327
ILMN_2533526	0.10737	0.237151
ILMN_1220861	0.10737	0.136604
ILMN_2606746	0.10737	0.343128
ILMN_1246724	0.10737	0.14734
ILMN_2651886	0.10737	0.138698
ILMN_2768831	0.10737	-0.188702
ILMN_1251984	0.10737	-0.106189
ILMN_2710784	0.10737	0.128472
ILMN_2676181	0.10737	0.170552
ILMN_1242246	0.10737	0.218619
ILMN_1236387	0.107393	0.147387
ILMN_2711241	0.107411	0.134235
ILMN_2931918	0.107431	0.170247
ILMN_2939503	0.107431	0.295327
ILMN_2652628	0.107548	0.249578
ILMN_2677408	0.107548	-0.188613
ILMN_2634720	0.107713	-0.149087
ILMN_2594644	0.107713	-0.132408
ILMN_1215768	0.107713	0.220012
ILMN_2573401	0.107713	-0.171675
ILMN_2953515	0.107713	0.157148
ILMN_2605890	0.107713	0.12924
ILMN_2842605	0.108216	0.158578
ILMN_2838871	0.108546	0.145
ILMN_2532865	0.109421	0.216546
ILMN_1258421	0.109505	-0.16451
ILMN_2664049	0.110027	-0.150799
ILMN_2806315	0.110146	0.278973
ILMN_1217646	0.111228	-0.183167
ILMN_3139818	0.111228	-0.140824
ILMN_2860649	0.111228	0.136221
ILMN_1252875	0.111228	0.153489
ILMN_1232052	0.111228	0.0798648
ILMN_2835443	0.111572	0.212539
ILMN_3161936	0.111572	0.288113
ILMN_2855261	0.111572	0.178229
ILMN_3072536	0.111572	0.248819
ILMN_2619044	0.11174	0.179991
ILMN_2686513	0.111986	0.171165
ILMN_1222165	0.111986	0.240136
ILMN_2818678	0.111986	0.152526
ILMN_2433482	0.111986	0.187013
ILMN_2767615	0.111986	-0.193838
ILMN_2669023	0.111986	-0.214954
ILMN_2958410	0.111986	0.193631
ILMN_2605453	0.111986	0.28758
ILMN_2755981	0.111986	-0.156613
ILMN_2662283	0.111986	-0.144276
ILMN_3112873	0.111986	-0.193787
ILMN_2652719	0.111986	-0.184321
ILMN_2666418	0.112289	0.199511
ILMN_1222137	0.112289	-0.150538
ILMN_2455406	0.112289	0.147396
ILMN_2828302	0.112493	-0.148612
ILMN_2792868	0.112493	0.271815
ILMN_3140913	0.112671	0.194586
ILMN_1238094	0.112877	0.2761
ILMN_2665229	0.112877	-0.0917375
ILMN_2639703	0.112926	-0.128351
ILMN_2450155	0.112926	-0.19929
ILMN_1232692	0.112926	0.148954
ILMN_2987062	0.112926	-0.11093
ILMN_2635377	0.112926	0.096519
ILMN_1223898	0.112926	-0.188247
ILMN_3158909	0.112926	-0.140653
ILMN_1252122	0.112926	-0.149392
ILMN_2705078	0.112926	0.31715
ILMN_2727663	0.112926	0.165353
ILMN_1245984	0.112926	0.156682
ILMN_2647885	0.112926	0.262835
ILMN_1218058	0.112926	-0.165142
ILMN_2675669	0.112926	-0.21592
ILMN_2815626	0.112926	0.283045
ILMN_1246108	0.112926	0.30607
ILMN_2657124	0.112926	0.282897
ILMN_1244008	0.112953	-0.244538
ILMN_2712873	0.112953	0.192115
ILMN_1236049	0.113393	-0.166564
ILMN_2681123	0.115083	0.175525
ILMN_2727235	0.115083	0.113842
ILMN_2552900	0.115083	0.294287
ILMN_1248139	0.115083	0.212358
ILMN_2608429	0.115083	0.129426
ILMN_2962747	0.115447	0.282785
ILMN_1224437	0.115447	-0.106952
ILMN_2970532	0.115447	0.149112
ILMN_3097726	0.115447	-0.160599
ILMN_1229517	0.115447	0.185827
ILMN_2684494	0.115788	0.139372
ILMN_2946873	0.115983	0.153633
ILMN_2740902	0.115983	0.283158
ILMN_2616309	0.116571	0.182246
ILMN_2720652	0.116571	0.146373
ILMN_2998593	0.116665	0.166473
ILMN_2591342	0.117483	0.149386
ILMN_2730514	0.117483	0.118144
ILMN_2771009	0.117483	-0.124623
ILMN_1248650	0.117696	0.14149
ILMN_2769191	0.117696	0.183566
ILMN_3107156	0.117696	0.130772
ILMN_2640441	0.117696	-0.154869
ILMN_1250399	0.117696	0.170416
ILMN_2500434	0.117696	0.197855
ILMN_1221501	0.117696	0.231946
ILMN_1234425	0.117696	0.208522
ILMN_3163029	0.117696	0.111022
ILMN_1234505	0.117696	0.101068
ILMN_1259482	0.117696	0.162651
ILMN_2726325	0.117696	-0.136921
ILMN_2797212	0.117696	-0.150657
ILMN_1238847	0.117696	-0.150022
ILMN_1218380	0.118676	0.251034
ILMN_2747103	0.118676	-0.139251
ILMN_2462623	0.118676	-0.175997
ILMN_2684370	0.118676	-0.092798
ILMN_2630946	0.119426	-0.130549
ILMN_2629971	0.119502	0.198582
ILMN_2739843	0.120278	-0.201373
ILMN_1234223	0.120278	0.182722
ILMN_2551723	0.120332	-0.136482
ILMN_3160688	0.120332	-0.142109
ILMN_1213448	0.120336	0.20568
ILMN_2713686	0.12046	0.305765
ILMN_2693868	0.121361	-0.175979
ILMN_1218358	0.12209	0.195227
ILMN_3112736	0.12209	0.106297
ILMN_2632262	0.122352	-0.193945
ILMN_2837865	0.122352	-0.12807
ILMN_1220688	0.122352	0.24582
ILMN_2824593	0.122352	-0.132362
ILMN_1222356	0.123092	0.177715
ILMN_1243112	0.124133	0.197456
ILMN_2624451	0.124133	0.135951
ILMN_1220190	0.124133	0.133814
ILMN_2698334	0.12496	0.221837
ILMN_2424605	0.125953	0.190663
ILMN_3002943	0.125953	0.118147
ILMN_2716458	0.126849	-0.19251
ILMN_2753497	0.126968	0.185317
ILMN_2729718	0.126968	0.264239
ILMN_2666007	0.126968	0.21301
ILMN_2550935	0.126968	-0.130499
ILMN_1245845	0.126968	-0.129627
ILMN_1236896	0.1271	-0.10656
ILMN_2785454	0.127836	0.230999
ILMN_1214765	0.127836	0.130966
ILMN_2654403	0.127836	0.231023
ILMN_2860699	0.127836	0.241908
ILMN_2648580	0.127836	0.161605
ILMN_3071525	0.128598	0.131217
ILMN_1227009	0.128598	0.275761
ILMN_2668114	0.129056	-0.142586
ILMN_2666061	0.129056	-0.161241
ILMN_2773554	0.129056	0.21012
ILMN_2593104	0.129056	0.262088
ILMN_2597710	0.129198	0.170603
ILMN_2601833	0.131143	0.114959
ILMN_1230019	0.131353	0.157462
ILMN_2688912	0.132423	0.208378
ILMN_1226367	0.132423	-0.121786
ILMN_2980663	0.132423	0.24636
ILMN_2597868	0.132423	0.14189
ILMN_1232274	0.132423	-0.150425
ILMN_1224755	0.132423	0.172597
ILMN_2755534	0.132423	0.220113
ILMN_1238583	0.132423	0.128592
ILMN_2684600	0.132423	0.194486
ILMN_2826110	0.132423	0.28255
ILMN_2789888	0.132423	0.215628
ILMN_2711461	0.132423	0.164082
ILMN_1237565	0.132423	-0.245014
ILMN_2695181	0.132423	0.178537
ILMN_1256354	0.132423	0.189907
ILMN_1225035	0.132423	0.275284
ILMN_2648661	0.13266	0.166879
ILMN_1239638	0.133461	0.220585
ILMN_2757780	0.134105	-0.136927
ILMN_2637639	0.134284	-0.156955
ILMN_1215332	0.134284	-0.143942
ILMN_1257631	0.134284	0.186209
ILMN_3005266	0.134284	-0.13948
ILMN_2638354	0.134284	0.181902
ILMN_1247633	0.134284	-0.143308
ILMN_2966722	0.134284	0.184976
ILMN_3136744	0.134284	-0.196566
ILMN_1226372	0.134284	0.187113
ILMN_2958076	0.134284	-0.15469
ILMN_2764727	0.134284	-0.184423
ILMN_2789900	0.134284	0.203855
ILMN_2726030	0.134284	0.134716
ILMN_2664929	0.135529	-0.150692
ILMN_2592823	0.135529	0.2374
ILMN_1233461	0.135529	0.156074
ILMN_2765890	0.135529	-0.144646
ILMN_2972521	0.135529	0.187923
ILMN_2981169	0.135529	0.128205
ILMN_2766469	0.135529	0.219753
ILMN_2944657	0.135529	-0.113327
ILMN_2591651	0.135529	0.288199
ILMN_2972829	0.135529	0.113054
ILMN_1260378	0.135529	0.25323
ILMN_2677772	0.135529	0.270058
ILMN_2713714	0.135777	0.25118
ILMN_1246408	0.135777	0.142817
ILMN_2934028	0.135777	0.218003
ILMN_2803399	0.135777	0.110259
ILMN_2654516	0.135777	0.239275
ILMN_2837802	0.135777	-0.131452
ILMN_2725317	0.135777	-0.125005
ILMN_1230137	0.135777	0.184774
ILMN_2422023	0.135777	-0.208893
ILMN_1228590	0.136666	-0.0816056
ILMN_3132186	0.137093	0.167772
ILMN_2928160	0.137612	0.189469
ILMN_1220793	0.137612	-0.150086
ILMN_3142257	0.137612	0.13481
ILMN_2700689	0.137612	0.152546
ILMN_2908855	0.137612	0.169941
ILMN_2453695	0.137612	0.260957
ILMN_2689784	0.137612	0.130237
ILMN_2636335	0.137612	-0.118017
ILMN_1245061	0.137612	0.15449
ILMN_1242333	0.137612	-0.135953
ILMN_2458274	0.138194	0.176608
ILMN_2466845	0.139178	-0.153933
ILMN_2776687	0.139538	0.146306
ILMN_3129206	0.139538	-0.193358
ILMN_2855310	0.139538	0.232714
ILMN_2883016	0.139538	0.15305
ILMN_2987709	0.139678	0.200622
ILMN_3002505	0.139679	-0.0688982
ILMN_2932455	0.139757	0.219799
ILMN_1231228	0.1404	0.137663
ILMN_3111298	0.141594	0.123709
ILMN_2696492	0.141594	0.190849
ILMN_2960325	0.141594	0.169562
ILMN_2789208	0.141594	0.167028
ILMN_2710205	0.141594	0.157932
ILMN_2603888	0.141594	0.205949
ILMN_1223337	0.142881	0.128242
ILMN_2981363	0.14327	0.212469
ILMN_1212927	0.143869	-2.20359
ILMN_2756041	0.145179	0.197412
ILMN_2945348	0.145179	0.208253
ILMN_2819841	0.145179	-0.185072
ILMN_2883326	0.145179	0.155063
ILMN_2635272	0.145179	-0.403235
ILMN_2769325	0.145754	-0.145213
ILMN_2687071	0.145806	0.18043
ILMN_2883990	0.146664	0.135141
ILMN_2713464	0.146664	0.165939
ILMN_1242661	0.146842	0.124217
ILMN_2688345	0.146842	-0.149925
ILMN_1220165	0.14699	0.127425
ILMN_1239055	0.14699	0.137708
ILMN_2901387	0.14699	-0.143404
ILMN_2922942	0.147294	0.139781
ILMN_1254347	0.147294	-0.0919231
ILMN_3146362	0.147397	0.0965559
ILMN_1238868	0.147397	0.217066
ILMN_2612683	0.147397	0.197497
ILMN_2709397	0.147397	0.191526
ILMN_2733542	0.147397	-0.149811
ILMN_2543346	0.147537	-0.120332
ILMN_1223318	0.148	-0.116937
ILMN_1214902	0.148	0.205087
ILMN_2926155	0.148	0.153367
ILMN_2432262	0.148	-0.14333
ILMN_2678745	0.148	0.140682
ILMN_2491859	0.148	0.113589
ILMN_2512928	0.148	0.129328
ILMN_2946466	0.148	0.165082
ILMN_2718789	0.148	0.123546
ILMN_2658501	0.148	0.189522
ILMN_2847136	0.148	-0.131726
ILMN_2629835	0.148	-0.105244
ILMN_1239117	0.148	-0.295995
ILMN_1219978	0.148	-0.12983
ILMN_1248468	0.148	-0.168231
ILMN_3158500	0.148	0.172259
ILMN_3150811	0.148	-0.179435
ILMN_2620030	0.148	0.157435
ILMN_2981801	0.148	0.30367
ILMN_2741096	0.148696	0.138904
ILMN_1220374	0.151637	-0.17026
ILMN_2669062	0.151881	0.144227
ILMN_2784230	0.151881	-0.174297
ILMN_2944666	0.151881	0.368088
ILMN_2592313	0.152778	-0.125633
ILMN_2647188	0.152845	-0.110011
ILMN_1251725	0.153119	0.235159
ILMN_1239224	0.153517	-0.157601
ILMN_2789239	0.153517	-0.124024
ILMN_1218384	0.153863	0.130893
ILMN_1248932	0.153863	-0.136304
ILMN_2727153	0.153925	0.232339
ILMN_2660263	0.153925	-0.143823
ILMN_2730329	0.153925	0.277023
ILMN_2622209	0.153925	0.124033
ILMN_1254391	0.153925	0.184022
ILMN_2702471	0.153925	0.171321
ILMN_2710731	0.153925	0.245197
ILMN_2624574	0.153925	-0.124307
ILMN_2654074	0.153925	-0.087837
ILMN_2657844	0.153925	0.13847
ILMN_2759244	0.153925	0.129781
ILMN_1218311	0.153925	-0.131899
ILMN_1244995	0.153925	0.142278
ILMN_1227573	0.153925	0.318737
ILMN_1258682	0.153925	0.14535
ILMN_1254838	0.154272	-0.141717
ILMN_2934448	0.154272	-0.119332
ILMN_2472192	0.154272	-0.142225
ILMN_2453051	0.154272	0.172865
ILMN_2686407	0.154272	-0.112218
ILMN_2503190	0.154272	-0.170083
ILMN_1251074	0.154272	0.124529
ILMN_1224034	0.154392	0.124701
ILMN_2680533	0.15556	0.117119
ILMN_1239677	0.156024	0.131997
ILMN_2736875	0.15616	-0.216295
ILMN_3159730	0.156286	0.252777
ILMN_2903379	0.156286	0.186275
ILMN_1228557	0.156885	-0.150205
ILMN_2860135	0.156885	-0.106025
ILMN_2774646	0.156885	0.162877
ILMN_1253544	0.156885	-0.241056
ILMN_2984110	0.157079	0.152509
ILMN_2888842	0.157079	0.196842
ILMN_2460136	0.157079	0.194112
ILMN_3099758	0.157079	0.132313
ILMN_1236683	0.157079	0.241255
ILMN_2836654	0.157079	0.324649
ILMN_1226667	0.157079	-0.177794
ILMN_1227570	0.157273	-0.158246
ILMN_2731908	0.158284	0.199015
ILMN_1212809	0.158602	-0.119031
ILMN_2541675	0.158726	-0.142725
ILMN_3134598	0.159012	-0.126352
ILMN_1232120	0.159828	-0.103148
ILMN_2637808	0.160049	0.202661
ILMN_2644315	0.160623	-0.0820189
ILMN_2650439	0.160724	0.250711
ILMN_1218891	0.160926	0.150228
ILMN_2710103	0.160926	-0.0690805
ILMN_2853212	0.161244	-0.114148
ILMN_2471128	0.161378	0.127906
ILMN_2705881	0.161378	-0.132642
ILMN_2908735	0.161772	0.109469
ILMN_2639809	0.161898	0.141513
ILMN_2860804	0.161898	0.472431
ILMN_2841289	0.161915	0.235846
ILMN_1216559	0.161915	0.114838
ILMN_2949122	0.161915	-0.0884645
ILMN_2703913	0.161915	-0.27232
ILMN_2463573	0.161915	-0.162485
ILMN_1221298	0.162426	0.144142
ILMN_1247753	0.162426	-0.10355
ILMN_2520374	0.162426	-0.060373
ILMN_2609984	0.162426	0.186045
ILMN_1233302	0.162426	0.168026
ILMN_1224110	0.163873	-0.133858
ILMN_2613601	0.163873	-0.14324
ILMN_1236958	0.163918	0.232842
ILMN_2657340	0.165084	0.130188
ILMN_2829937	0.165084	0.139335
ILMN_2757125	0.165084	0.209882
ILMN_2871881	0.165614	0.122984
ILMN_1236600	0.165688	-0.105456
ILMN_1239181	0.165688	0.124668
ILMN_1235122	0.165688	0.200061
ILMN_1255898	0.165688	-0.11496
ILMN_2635718	0.165735	0.245185
ILMN_2456911	0.165755	-0.179284
ILMN_2669608	0.166617	-0.0956561
ILMN_2625342	0.166617	0.125678
ILMN_2756486	0.166807	0.316838
ILMN_2912471	0.166807	0.234745
ILMN_2694998	0.166807	-0.128239
ILMN_2945694	0.167175	0.131318
ILMN_2515363	0.167209	0.14731
ILMN_1220846	0.168094	-0.11669
ILMN_1231854	0.168094	0.213376
ILMN_1213026	0.168958	0.181415
ILMN_1224202	0.16914	0.21245
ILMN_3116560	0.169497	0.282297
ILMN_2824002	0.169497	-0.116875
ILMN_2697415	0.170089	-0.132168
ILMN_2420209	0.17032	0.136405
ILMN_3161554	0.170486	0.0957237
ILMN_1259528	0.170797	0.116155
ILMN_2744217	0.171209	0.131503
ILMN_2769567	0.171326	-0.144784
ILMN_2588411	0.171326	0.171581
ILMN_1216409	0.171326	-0.105599
ILMN_2511089	0.171326	-0.112017
ILMN_2763103	0.171326	-0.139385
ILMN_1228485	0.171326	-0.161503
ILMN_1231952	0.171326	0.162088
ILMN_1248522	0.171542	0.268698
ILMN_2796429	0.171542	-0.172401
ILMN_2696610	0.171542	0.211701
ILMN_1243910	0.171542	-0.143556
ILMN_1238838	0.171542	0.119588
ILMN_2755668	0.171542	0.1098
ILMN_1243089	0.171542	0.160445
ILMN_2752873	0.171542	0.135915
ILMN_2723850	0.171542	-0.105433
ILMN_1226138	0.171542	-0.0970151
ILMN_2729634	0.171542	-0.128585
ILMN_1251451	0.17255	-0.153794
ILMN_2768209	0.17255	0.135201
ILMN_2933228	0.17255	0.121213
ILMN_1248830	0.17255	0.333538
ILMN_1213332	0.17255	-0.130659
ILMN_1256890	0.17255	0.159487
ILMN_2652385	0.173164	0.134831
ILMN_1222584	0.173164	-0.127453
ILMN_3096335	0.173164	0.158643
ILMN_1236702	0.173164	0.17434
ILMN_1213808	0.173201	0.165381
ILMN_2685849	0.173384	-0.128696
ILMN_1234981	0.173384	-0.130731
ILMN_2683586	0.173384	0.135432
ILMN_3108109	0.173919	-0.139012
ILMN_2727273	0.174337	-0.166468
ILMN_1254343	0.174701	-0.10118
ILMN_3028575	0.175161	0.170674
ILMN_3072437	0.175467	-0.150848
ILMN_2903639	0.175467	0.168392
ILMN_1215341	0.175467	0.134872
ILMN_1237730	0.175595	-0.183757
ILMN_2637321	0.175595	-0.120514
ILMN_2479359	0.175595	-0.122889
ILMN_2797689	0.176384	-0.159024
ILMN_2749327	0.178132	0.152621
ILMN_2684316	0.178322	0.123031
ILMN_2642723	0.178322	-0.18005
ILMN_2980661	0.178322	0.231783
ILMN_1234165	0.178322	0.198379
ILMN_2621743	0.179117	0.155684
ILMN_2535680	0.179217	0.171198
ILMN_2890019	0.179419	0.210356
ILMN_1215305	0.179455	0.0940562
ILMN_2773302	0.179964	0.125039
ILMN_1229975	0.179964	-0.11728
ILMN_1249719	0.179964	0.134315
ILMN_1256359	0.179964	0.190413
ILMN_2662602	0.180418	0.34342
ILMN_1257142	0.180418	0.149327
ILMN_2617835	0.180418	0.086184
ILMN_2674575	0.180418	0.184855
ILMN_2698799	0.180575	0.123498
ILMN_3076491	0.180575	0.131953
ILMN_1259252	0.181309	0.136652
ILMN_1236107	0.181524	0.142736
ILMN_2741132	0.181959	-0.153412
ILMN_2527650	0.182104	-0.168953
ILMN_2433990	0.182104	0.25176
ILMN_1245207	0.182104	-0.0841052
ILMN_2525605	0.182142	0.179888
ILMN_1237891	0.182463	0.074244
ILMN_1245815	0.182636	0.250939
ILMN_2600309	0.182636	0.113171
ILMN_1217767	0.182871	0.210408
ILMN_2751539	0.182871	0.131498
ILMN_2879486	0.182871	-0.0976958
ILMN_3008406	0.182871	0.153743
ILMN_2769772	0.182871	-0.119832
ILMN_2847144	0.183723	0.310423
ILMN_2495363	0.183735	0.120171
ILMN_2592620	0.183735	0.134229
ILMN_1236588	0.183735	0.219432
ILMN_1216020	0.183735	0.188304
ILMN_1217353	0.183735	0.176427
ILMN_3143748	0.184659	-0.12265
ILMN_2683316	0.184988	0.169426
ILMN_2629601	0.184988	-0.124313
ILMN_2593208	0.185312	-0.0809571
ILMN_2603699	0.185312	0.151474
ILMN_2657338	0.185312	0.152239
ILMN_2860932	0.185938	-0.121362
ILMN_2837156	0.186383	0.129172
ILMN_2817892	0.186383	-0.101063
ILMN_1247862	0.186383	-0.135313
ILMN_2865939	0.186383	-0.102248
ILMN_1255927	0.186383	-0.0953862
ILMN_1223868	0.186667	-0.17801
ILMN_2456243	0.186758	-0.162435
ILMN_1229827	0.186758	0.128858
ILMN_2665087	0.187284	0.1858
ILMN_2745212	0.187515	0.218528
ILMN_1228630	0.187515	0.1682
ILMN_2632940	0.187515	-0.12618
ILMN_1245717	0.187515	0.212008
ILMN_1239219	0.187658	0.156968
ILMN_2665490	0.187812	0.150492
ILMN_1222365	0.187901	0.174998
ILMN_2603693	0.188639	0.149021
ILMN_2770917	0.188639	0.200021
ILMN_3157568	0.188639	0.0912876
ILMN_2490758	0.188857	-0.177893
ILMN_2510694	0.188857	-0.132797
ILMN_2619848	0.188857	0.481508
ILMN_2456241	0.188857	-0.166591
ILMN_2543488	0.188857	0.238563
ILMN_2546272	0.188857	0.131725
ILMN_2680549	0.188857	0.133127
ILMN_1230411	0.188857	-0.138091
ILMN_1251390	0.188857	0.21307
ILMN_2755483	0.188857	0.155164
ILMN_1230546	0.188858	0.177485
ILMN_2778409	0.189286	0.262278
ILMN_2773037	0.189286	-0.1211
ILMN_1249598	0.189286	-0.114837
ILMN_2593230	0.189286	-0.14848
ILMN_2954868	0.189455	0.338782
ILMN_2687905	0.189542	0.133743
ILMN_2946088	0.18964	0.102314
ILMN_1250938	0.190121	-0.148448
ILMN_2577598	0.190121	0.132546
ILMN_2660754	0.190977	0.299291
ILMN_2747923	0.191021	0.168508
ILMN_3097950	0.191021	0.176246
ILMN_1222679	0.191547	0.17922
ILMN_3157764	0.191945	0.10681
ILMN_2675261	0.192334	0.131018
ILMN_1231490	0.192616	-0.102981
ILMN_3132898	0.192616	0.142179
ILMN_2729958	0.192616	0.167655
ILMN_2645793	0.192616	0.121753
ILMN_2699222	0.193137	-0.182914
ILMN_2619316	0.193137	0.227504
ILMN_1228102	0.193441	0.135251
ILMN_2665316	0.193544	-0.107957
ILMN_2737319	0.193601	-0.125924
ILMN_1237787	0.193601	0.105022
ILMN_2825201	0.193643	-0.105635
ILMN_1233008	0.194087	-0.0970196
ILMN_2449466	0.194087	0.180939
ILMN_1224697	0.194087	-0.117581
ILMN_1212894	0.194526	0.110798
ILMN_2600565	0.194743	0.208946
ILMN_2680329	0.194771	0.152372
ILMN_1259783	0.194771	0.170069
ILMN_2825803	0.194771	0.148846
ILMN_1236762	0.194771	0.154276
ILMN_1245860	0.194771	-0.110463
ILMN_1219136	0.194963	-0.110936
ILMN_2570977	0.195031	0.21514
ILMN_2512738	0.197154	-0.162376
ILMN_2659644	0.197154	0.162443
ILMN_2512042	0.197154	0.188485
ILMN_2769734	0.197154	0.128903
ILMN_2712066	0.197154	0.132252
ILMN_2457324	0.197154	0.160528
ILMN_1239346	0.197154	-0.172247
ILMN_3048503	0.197952	-0.104324
ILMN_1220609	0.197952	0.132573
ILMN_2706014	0.198112	0.188375
ILMN_2775381	0.198364	0.14233
ILMN_2669813	0.198756	0.132404
ILMN_2899599	0.198866	-0.0892157
ILMN_2880794	0.199463	0.146367
ILMN_1258515	0.199559	0.151256
ILMN_1224713	0.199581	0.118127
ILMN_2595597	0.20029	0.125259
ILMN_3123441	0.20029	0.192789
ILMN_1251333	0.20034	0.122662
ILMN_2710678	0.20034	0.116887
ILMN_1235499	0.20034	0.159604
ILMN_2668387	0.200677	-0.0973846
ILMN_1218347	0.200677	0.191336
ILMN_2744660	0.20087	-0.131763
ILMN_2680142	0.20087	0.139975
ILMN_2773422	0.20087	0.108141
ILMN_3112219	0.20087	-0.159906
ILMN_2796798	0.20087	0.24602
ILMN_2450328	0.20087	-0.13637
ILMN_2744337	0.20087	0.122694
ILMN_1219574	0.20087	0.327147
ILMN_1230287	0.20087	0.127966
ILMN_2854858	0.20087	-0.116579
ILMN_2731629	0.20087	-0.166862
ILMN_1225204	0.20087	0.208308
ILMN_1259769	0.20087	0.229313
ILMN_1257698	0.20087	0.223308
ILMN_2699531	0.201658	0.139259
ILMN_2990229	0.201658	0.202245
ILMN_1230726	0.201658	-0.0817176
ILMN_2641793	0.201658	-0.156638
ILMN_2772264	0.202293	-0.311912
ILMN_2612283	0.202456	0.119061
ILMN_1222773	0.202456	0.129546
ILMN_2445324	0.202456	0.169964
ILMN_1227105	0.202611	0.0835391
ILMN_2783997	0.202714	0.232783
ILMN_1227647	0.202714	-0.202979
ILMN_1251071	0.202714	0.178118
ILMN_2729607	0.202714	0.14224
ILMN_3127016	0.202714	-0.0992983
ILMN_2516221	0.202714	-0.169276
ILMN_1213531	0.203185	0.164221
ILMN_2859847	0.203215	0.133693
ILMN_1217794	0.203905	-0.132978
ILMN_1246266	0.204117	0.143722
ILMN_2719803	0.204117	-0.158914
ILMN_2619408	0.204195	0.140849
ILMN_1220360	0.204195	-0.150055
ILMN_2960108	0.204195	0.142734
ILMN_1222500	0.204195	-0.168279
ILMN_2611798	0.204853	-0.122745
ILMN_2926198	0.204863	-0.112969
ILMN_2973928	0.205155	-0.126047
ILMN_2691067	0.205155	0.087852
ILMN_1235445	0.205879	0.107921
ILMN_2624018	0.205879	0.12365
ILMN_2667219	0.206182	-0.121583
ILMN_1229853	0.206745	0.182062
ILMN_2781493	0.207074	-0.143154
ILMN_2759669	0.207467	0.100706
ILMN_1220022	0.207756	0.0785139
ILMN_3005873	0.209404	0.16079
ILMN_2698361	0.209404	0.0956396
ILMN_1258364	0.209404	-0.106581
ILMN_2526987	0.209404	-0.114416
ILMN_1220340	0.209404	-0.0897302
ILMN_2609948	0.209404	0.101458
ILMN_1254577	0.209404	0.175767
ILMN_2696247	0.209404	0.131756
ILMN_2900910	0.209404	0.106578
ILMN_1227675	0.210493	0.219814
ILMN_2703099	0.210683	0.114367
ILMN_2521893	0.210683	0.20513
ILMN_1223261	0.210996	0.147402
ILMN_2742152	0.210996	0.108861
ILMN_2666747	0.210996	0.143671
ILMN_3142273	0.210996	0.105968
ILMN_2763739	0.210996	-0.10084
ILMN_2504433	0.210996	-0.117449
ILMN_1255871	0.211351	0.130219
ILMN_2696609	0.211351	0.203999
ILMN_2622804	0.212237	0.179629
ILMN_1242221	0.212595	-0.0982607
ILMN_2755730	0.212966	-0.141232
ILMN_2421246	0.212966	-0.216491
ILMN_1253900	0.213339	-0.110607
ILMN_1259564	0.21385	0.151431
ILMN_2429025	0.21385	-0.136849
ILMN_2959191	0.214662	0.126814
ILMN_1226839	0.214954	0.279998
ILMN_1258526	0.215417	0.164354
ILMN_1212989	0.215417	-0.130532
ILMN_2500276	0.215417	-0.118331
ILMN_1215653	0.215417	0.137147
ILMN_2548010	0.215417	-0.118002
ILMN_2682613	0.21582	-0.353194
ILMN_2552490	0.216316	-0.156429
ILMN_2932359	0.216436	0.139454
ILMN_3072427	0.216613	0.148761
ILMN_2939424	0.216613	0.11181
ILMN_3163539	0.216613	0.0951268
ILMN_1225042	0.216646	-0.0644724
ILMN_2907370	0.216646	0.149516
ILMN_2469743	0.216646	-0.216292
ILMN_1258205	0.217156	-0.100966
ILMN_2624286	0.217226	-0.177309
ILMN_1213591	0.217499	0.0949284
ILMN_2708895	0.217499	0.161347
ILMN_2674936	0.218035	-0.0904757
ILMN_1256702	0.218035	-0.162153
ILMN_2606295	0.218107	0.189324
ILMN_2488405	0.218107	0.211916
ILMN_2771349	0.218107	-0.09476
ILMN_2872419	0.218107	-0.101057
ILMN_2772410	0.218107	0.132537
ILMN_2596403	0.218493	-0.144708
ILMN_2494912	0.218493	0.160184
ILMN_2416218	0.218762	0.15285
ILMN_1242672	0.219373	-0.111986
ILMN_2695793	0.219373	0.14634
ILMN_2739039	0.220471	-0.102501
ILMN_2932722	0.220914	-0.10718
ILMN_1240381	0.220914	0.178683
ILMN_1254374	0.220914	0.160033
ILMN_1220530	0.220914	-0.0980317
ILMN_2688236	0.220914	0.161352
ILMN_2653205	0.220914	0.211737
ILMN_2966632	0.220914	0.132258
ILMN_1240598	0.220914	0.185971
ILMN_1224508	0.220914	0.0734387
ILMN_2603568	0.220914	0.126839
ILMN_2795040	0.220914	0.265785
ILMN_2625854	0.220914	-0.122223
ILMN_2613908	0.220914	0.152668
ILMN_2914456	0.220914	-0.0901293
ILMN_2607377	0.220914	-0.130593
ILMN_2956095	0.220914	0.131996
ILMN_2933993	0.220914	0.114553
ILMN_2649773	0.220914	0.190819
ILMN_3162407	0.220914	0.111864
ILMN_2836137	0.220914	0.224206
ILMN_2825020	0.220914	-0.082887
ILMN_1232668	0.220914	0.123756
ILMN_1245609	0.220914	0.154999
ILMN_2734848	0.220914	-0.122726
ILMN_1247530	0.220914	-0.082546
ILMN_2652867	0.220914	-0.191605
ILMN_1257938	0.220914	0.165951
ILMN_2722784	0.220914	-0.169676
ILMN_2803921	0.220947	-0.119505
ILMN_2623112	0.221059	-0.100336
ILMN_1227926	0.221059	0.15402
ILMN_1218310	0.22182	0.108274
ILMN_2505392	0.222011	0.107753
ILMN_1256420	0.222011	0.126618
ILMN_2462202	0.222018	0.137614
ILMN_1213483	0.222018	-0.0944337
ILMN_1225422	0.22297	0.175817
ILMN_1240864	0.22324	0.209723
ILMN_1234336	0.22324	0.185799
ILMN_1254405	0.22324	0.175831
ILMN_2591414	0.22324	0.180637
ILMN_3160863	0.224163	0.213006
ILMN_1250213	0.224901	0.159817
ILMN_2745450	0.224901	0.0702988
ILMN_1222734	0.224901	0.206046
ILMN_2436183	0.224901	-0.148283
ILMN_1241890	0.22497	-0.116595
ILMN_2836710	0.225206	0.194874
ILMN_2455390	0.225451	0.0785368
ILMN_2753649	0.225451	0.137411
ILMN_2483948	0.225451	0.244302
ILMN_2729861	0.225451	-0.157898
ILMN_1218127	0.225792	0.159461
ILMN_2567626	0.225792	-0.125162
ILMN_2416460	0.225792	-0.165369
ILMN_2851023	0.226121	0.0905503
ILMN_2612218	0.226121	0.105366
ILMN_2778122	0.226121	-0.109574
ILMN_1244776	0.226471	-0.159665
ILMN_3124364	0.227799	-0.12029
ILMN_1233813	0.227799	-0.112998
ILMN_2631763	0.227799	-0.119788
ILMN_1251426	0.227799	0.1189
ILMN_1220104	0.228436	-0.136677
ILMN_2744603	0.228499	0.166056
ILMN_1237518	0.228499	0.127866
ILMN_2438041	0.228499	0.158473
ILMN_1218206	0.228787	0.113594
ILMN_2718662	0.228787	0.189713
ILMN_2735429	0.229033	0.211988
ILMN_2991660	0.229696	-0.116087
ILMN_2623920	0.23069	0.0825093
ILMN_1220680	0.231495	0.157724
ILMN_2655429	0.231693	-0.104738
ILMN_1251011	0.231693	-0.168327
ILMN_2643057	0.231737	0.0926462
ILMN_3114641	0.231737	-0.212808
ILMN_3090728	0.23182	0.0861133
ILMN_2975900	0.231841	0.158888
ILMN_1229523	0.232201	0.198433
ILMN_2833378	0.232201	0.123095
ILMN_1260582	0.232201	0.219818
ILMN_2776922	0.232201	0.195007
ILMN_1218976	0.232201	-0.100541
ILMN_2691982	0.232269	0.104736
ILMN_1213020	0.232993	-0.109678
ILMN_2850753	0.232993	0.0951012
ILMN_3002872	0.232993	-0.0915073
ILMN_2717374	0.23339	0.178177
ILMN_2988678	0.233697	0.0597146
ILMN_2774160	0.233697	-0.132854
ILMN_2747196	0.233755	0.166605
ILMN_2649091	0.233755	0.0998076
ILMN_2822825	0.233755	0.198027
ILMN_2648454	0.233755	0.0900754
ILMN_1253681	0.233755	-0.208958
ILMN_3123759	0.233755	0.227461
ILMN_1247477	0.233755	-0.180263
ILMN_3001598	0.233755	0.131322
ILMN_2691815	0.233755	0.125351
ILMN_3160662	0.233755	0.0702009
ILMN_1238276	0.233755	0.275463
ILMN_1244804	0.233755	0.118952
ILMN_1258961	0.233755	-0.112244
ILMN_2658144	0.233755	0.0838898
ILMN_2512043	0.234865	0.167919
ILMN_3096701	0.235249	-0.166391
ILMN_1259400	0.235249	0.0879976
ILMN_1242531	0.235249	0.166955
ILMN_2984828	0.235328	0.112465
ILMN_2429469	0.236169	0.134244
ILMN_2606470	0.236174	-0.104762
ILMN_2594926	0.236438	0.181684
ILMN_3150302	0.236713	0.0890796
ILMN_1244479	0.236713	0.104205
ILMN_2826881	0.236713	0.155415
ILMN_2658619	0.236713	-0.104752
ILMN_2550089	0.236713	0.1703
ILMN_2834563	0.236713	-0.31631
ILMN_3142235	0.236713	-0.0976098
ILMN_2904961	0.237016	-0.0880447
ILMN_2510771	0.237535	0.120782
ILMN_2670150	0.237737	0.198742
ILMN_2667346	0.237857	0.156438
ILMN_2770819	0.237857	0.200698
ILMN_3125920	0.238171	0.176022
ILMN_3009243	0.238875	-0.11418
ILMN_1213645	0.238875	-0.0954376
ILMN_1244845	0.238875	0.137099
ILMN_2690839	0.239059	0.159946
ILMN_2632206	0.239768	0.151211
ILMN_3006790	0.239768	0.151127
ILMN_3073486	0.240059	-0.124139
ILMN_3006643	0.240059	0.130033
ILMN_2634167	0.2406	-0.127648
ILMN_2664972	0.241116	-0.153578
ILMN_2757966	0.241426	0.126833
ILMN_2657867	0.241426	-0.105863
ILMN_2756678	0.241426	0.10958
ILMN_1246992	0.242198	-0.124723
ILMN_2767605	0.242198	0.129204
ILMN_2514292	0.24273	0.152699
ILMN_1252601	0.242877	-0.0934813
ILMN_1228913	0.243122	0.115484
ILMN_2791028	0.243374	-0.140298
ILMN_2872552	0.243374	-0.127274
ILMN_1244312	0.243526	0.14616
ILMN_2647873	0.243628	0.150933
ILMN_2421431	0.243835	-0.142732
ILMN_2951691	0.244201	0.13704
ILMN_2547346	0.244201	-0.150412
ILMN_1220452	0.244201	0.117186
ILMN_2616573	0.244201	0.130872
ILMN_2589785	0.244201	-0.108375
ILMN_2778655	0.244201	0.163068
ILMN_2891688	0.244201	-0.121292
ILMN_2474858	0.244201	0.171611
ILMN_1259003	0.244201	-0.142205
ILMN_2605031	0.244201	-0.176508
ILMN_1248713	0.244201	0.0989422
ILMN_1228441	0.244201	0.116865
ILMN_2593484	0.244201	0.141003
ILMN_2878424	0.244201	-0.0868821
ILMN_2710484	0.244201	0.0863996
ILMN_3004441	0.244201	0.105148
ILMN_3147135	0.244201	0.101459
ILMN_2744890	0.244201	0.109986
ILMN_1228475	0.244201	0.102182
ILMN_1222531	0.244201	-0.131848
ILMN_3060442	0.244201	0.191993
ILMN_1225712	0.244201	0.204713
ILMN_1254634	0.244201	-0.103838
ILMN_2473531	0.245082	-0.196334
ILMN_3101732	0.245082	0.160026
ILMN_2538242	0.245082	0.103735
ILMN_2595593	0.245441	-0.103396
ILMN_2479848	0.245795	0.170146
ILMN_2706853	0.245862	0.143501
ILMN_2792560	0.245862	0.120446
ILMN_2892222	0.245942	0.0921082
ILMN_1215791	0.245942	0.106505
ILMN_2717678	0.245968	0.176946
ILMN_2616565	0.246582	0.145913
ILMN_3122961	0.246603	0.1636
ILMN_2771518	0.246603	0.117351
ILMN_2614983	0.246603	0.126623
ILMN_1224112	0.246603	-0.118463
ILMN_2640560	0.246603	0.184957
ILMN_2427293	0.246603	0.108161
ILMN_2522495	0.246603	-0.101764
ILMN_1241827	0.246603	0.161182
ILMN_2490479	0.246668	-0.0814312
ILMN_2793638	0.247075	0.118296
ILMN_2773491	0.247446	-0.091556
ILMN_1212619	0.247446	0.15508
ILMN_2642197	0.247446	0.129452
ILMN_2521738	0.247446	-0.134578
ILMN_3135781	0.247658	0.252957
ILMN_2873131	0.247828	0.121973
ILMN_3000080	0.249102	0.101196
ILMN_2728270	0.249629	0.085172
ILMN_1252832	0.249629	0.104716
ILMN_2856697	0.249629	-0.13034
ILMN_2537948	0.249629	-0.120657
ILMN_2601453	0.249629	-0.128125
ILMN_2617265	0.25038	-0.0805009
ILMN_2772241	0.25038	0.106746
ILMN_1229455	0.250396	0.14956
ILMN_2935898	0.250396	0.14537
ILMN_2594855	0.250816	-0.0840321
ILMN_2840082	0.251223	0.228014
ILMN_3132361	0.251223	0.180312
ILMN_1238612	0.251223	0.0849159
ILMN_2776278	0.251223	0.108261
ILMN_1246346	0.251223	-0.123724
ILMN_1227035	0.251223	0.102238
ILMN_3049465	0.251288	0.0845204
ILMN_2784950	0.251732	0.121145
ILMN_2602633	0.251732	0.102312
ILMN_2707967	0.251732	0.0998064
ILMN_1234292	0.251767	-0.0802104
ILMN_2418503	0.251983	-0.110912
ILMN_1258601	0.252471	0.0809375
ILMN_3124947	0.252519	-0.121969
ILMN_1247682	0.252519	0.138823
ILMN_2733356	0.253375	0.17743
ILMN_2736168	0.253841	0.116428
ILMN_3150658	0.254514	-0.103041
ILMN_3150313	0.254514	0.0616552
ILMN_2667384	0.254805	0.135463
ILMN_2609056	0.254883	0.111564
ILMN_2647628	0.254883	0.190888
ILMN_2731463	0.25529	-0.147448
ILMN_1249498	0.255997	0.135358
ILMN_2955356	0.258064	-0.0983064
ILMN_2798086	0.258064	-0.108817
ILMN_2649199	0.258185	-0.113459
ILMN_1227163	0.258474	0.106487
ILMN_3144289	0.258726	0.0979705
ILMN_2832682	0.258726	-0.0854703
ILMN_1218670	0.258726	-0.156969
ILMN_2912872	0.258758	-0.0916506
ILMN_2499264	0.258758	0.141504
ILMN_2671671	0.259139	-0.103163
ILMN_2592093	0.259139	0.103635
ILMN_2796089	0.259139	0.131631
ILMN_2939294	0.259334	0.124061
ILMN_2946616	0.259371	-0.0757192
ILMN_2923607	0.259371	0.125427
ILMN_1232890	0.259371	-0.0897319
ILMN_2647627	0.259371	0.222383
ILMN_1257694	0.259704	0.0910126
ILMN_3014674	0.260478	-0.118335
ILMN_2649373	0.260611	-0.194035
ILMN_2535779	0.260669	0.0678564
ILMN_2600421	0.260669	0.371723
ILMN_2801683	0.261503	0.142347
ILMN_3158265	0.261503	-0.116242
ILMN_2994779	0.261503	0.111643
ILMN_2872698	0.261503	0.242154
ILMN_2608238	0.261662	-0.0860661
ILMN_1217180	0.26173	0.12422
ILMN_2893564	0.262098	0.160472
ILMN_2440486	0.262356	-0.114192
ILMN_1240178	0.262356	0.156741
ILMN_2599154	0.262523	0.133466
ILMN_1241268	0.263447	0.178569
ILMN_1232435	0.263783	0.150801
ILMN_1230862	0.264121	0.175934
ILMN_2724483	0.264121	0.129583
ILMN_1247765	0.264121	-0.12098
ILMN_2718284	0.264121	-0.0874518
ILMN_1213982	0.264121	0.110272
ILMN_2776911	0.264169	-0.0662719
ILMN_1259989	0.264224	0.171906
ILMN_3073899	0.264224	0.13382
ILMN_1251729	0.264411	-0.0705301
ILMN_2880906	0.264932	-0.111508
ILMN_1223738	0.266169	-0.115027
ILMN_2944824	0.266169	0.185733
ILMN_3163481	0.266286	0.125256
ILMN_2613469	0.266286	-0.109686
ILMN_1251300	0.266286	0.0803488
ILMN_1239596	0.26633	-0.109133
ILMN_2703829	0.26633	-0.12883
ILMN_1239806	0.266522	-0.109924
ILMN_1236111	0.267499	-0.113061
ILMN_2847618	0.267627	0.107951
ILMN_3102072	0.268379	-0.107831
ILMN_2863712	0.268774	-0.108543
ILMN_2715802	0.268774	0.0780759
ILMN_2469294	0.268835	0.161548
ILMN_2842601	0.268835	0.142292
ILMN_2487308	0.268835	0.0962945
ILMN_2901626	0.268835	0.118306
ILMN_2673776	0.268835	0.215128
ILMN_3013874	0.268987	-0.107967
ILMN_2592486	0.268987	0.141535
ILMN_3131766	0.269431	0.164522
ILMN_2914880	0.269904	0.0757889
ILMN_2628426	0.269904	0.102529
ILMN_1228534	0.269904	0.178271
ILMN_1251541	0.269904	0.111598
ILMN_2684759	0.269904	0.158753
ILMN_2618329	0.269904	0.130237
ILMN_3031706	0.269904	-0.0853809
ILMN_1258935	0.269904	0.173073
ILMN_2518197	0.26994	0.0939877
ILMN_1245042	0.270151	-0.123329
ILMN_2889020	0.270181	0.098093
ILMN_1230552	0.270378	-0.136569
ILMN_2638147	0.270378	0.101918
ILMN_1221274	0.270378	0.129754
ILMN_1249740	0.270378	-0.114298
ILMN_2612018	0.270378	0.119247
ILMN_2690677	0.270378	-0.109766
ILMN_1247853	0.270378	-0.113394
ILMN_1239430	0.270378	0.205039
ILMN_2477243	0.270378	-0.0722382
ILMN_2753213	0.270378	-0.0843982
ILMN_1234988	0.270378	0.162756
ILMN_2950957	0.270378	0.189308
ILMN_1247066	0.270394	-0.112433
ILMN_1237993	0.270394	-0.121298
ILMN_2693403	0.270394	0.148038
ILMN_2614522	0.270394	0.169762
ILMN_2426436	0.270394	-0.0792557
ILMN_1215203	0.270394	0.11112
ILMN_1243616	0.270472	0.231108
ILMN_2740652	0.270682	0.131035
ILMN_2616045	0.270761	-0.129625
ILMN_1226829	0.270761	0.106218
ILMN_1242739	0.270761	0.104706
ILMN_2641431	0.270761	0.205055
ILMN_1216295	0.271006	0.165015
ILMN_2765741	0.271082	0.139259
ILMN_2771182	0.272029	-0.126643
ILMN_2958484	0.272452	0.156835
ILMN_1249254	0.272452	-0.124909
ILMN_1228942	0.272452	0.153521
ILMN_1232894	0.272452	-0.0874955
ILMN_2605703	0.272452	0.13165
ILMN_2609807	0.272452	-0.100912
ILMN_1253237	0.272452	-0.0922503
ILMN_1248555	0.272452	0.0959826
ILMN_2615628	0.272452	0.105612
ILMN_1260456	0.272452	0.180684
ILMN_2655015	0.272452	0.186203
ILMN_1241302	0.272452	0.110826
ILMN_2735961	0.272452	0.1291
ILMN_1250771	0.272452	-0.0954054
ILMN_2513837	0.272452	-0.0880485
ILMN_1237197	0.272452	0.126258
ILMN_1224842	0.272452	0.276315
ILMN_1259075	0.272452	-0.112962
ILMN_3159695	0.272452	-0.22775
ILMN_2712018	0.272452	0.139101
ILMN_2458275	0.272452	0.123841
ILMN_2750912	0.272452	0.102506
ILMN_1225137	0.272452	0.112966
ILMN_2609753	0.272452	0.133818
ILMN_1242107	0.272452	0.0980662
ILMN_2900462	0.272452	0.155514
ILMN_2518744	0.272452	0.0816223
ILMN_1229746	0.272452	0.126694
ILMN_1217555	0.272452	-0.114775
ILMN_1230265	0.272452	0.135851
ILMN_2783852	0.272452	-0.109148
ILMN_2508410	0.272452	-0.119968
ILMN_1217032	0.272452	0.0968858
ILMN_2741006	0.272452	0.121485
ILMN_3059393	0.272452	0.20565
ILMN_3090207	0.272458	0.0759885
ILMN_2493521	0.273176	-0.0876342
ILMN_2543417	0.273176	0.127243
ILMN_1227434	0.273176	0.10975
ILMN_1232601	0.273179	-0.120902
ILMN_2632712	0.274054	0.203977
ILMN_1222196	0.274054	-0.178128
ILMN_2710819	0.274054	0.118179
ILMN_1250410	0.274054	0.140695
ILMN_1231718	0.274247	0.100363
ILMN_1216493	0.274247	-0.108847
ILMN_2715601	0.274247	0.107497
ILMN_3131679	0.274247	0.21863
ILMN_2917338	0.274247	-0.09957
ILMN_2967750	0.274247	-0.116857
ILMN_2699923	0.274247	0.167369
ILMN_1239592	0.274247	0.120141
ILMN_2881620	0.274253	0.131544
ILMN_2916116	0.274253	-0.0962432
ILMN_2661279	0.274253	0.111313
ILMN_2639189	0.274253	0.0805659
ILMN_2803138	0.274253	0.112889
ILMN_2839569	0.274253	0.137813
ILMN_1250068	0.274253	0.142242
ILMN_2684855	0.274253	0.120372
ILMN_3156604	0.274253	-0.124222
ILMN_2651715	0.274253	0.368716
ILMN_2551092	0.274253	0.109669
ILMN_2430359	0.274418	0.12155
ILMN_2661650	0.274514	0.119405
ILMN_2718861	0.274514	-0.136661
ILMN_2465985	0.274514	-0.148931
ILMN_2599214	0.274674	0.149602
ILMN_2427971	0.274955	0.206299
ILMN_1249863	0.274955	0.139183
ILMN_1257135	0.27543	-0.0704474
ILMN_1232514	0.275796	0.241418
ILMN_2856157	0.275796	-0.114323
ILMN_2737480	0.275796	0.12191
ILMN_2979639	0.276275	-0.169181
ILMN_1220786	0.276275	0.112974
ILMN_1221129	0.276357	-0.050832
ILMN_3112856	0.276532	-0.0902527
ILMN_2983686	0.276532	-0.0804255
ILMN_2934120	0.276532	0.0987879
ILMN_1255902	0.277033	0.10948
ILMN_2746947	0.277033	0.20809
ILMN_1221616	0.277033	0.0933989
ILMN_1226216	0.277345	0.126655
ILMN_2670517	0.277345	0.0794019
ILMN_2514225	0.277345	-0.0706972
ILMN_2632942	0.277345	-0.127264
ILMN_1245129	0.277345	0.1292
ILMN_2806180	0.277345	0.123538
ILMN_1228919	0.277345	-0.090325
ILMN_2802263	0.277345	0.118547
ILMN_1256334	0.277573	0.060169
ILMN_3021272	0.278532	0.0947146
ILMN_1221703	0.278532	0.0930943
ILMN_2653444	0.279232	0.122742
ILMN_1220726	0.279232	-0.0975687
ILMN_1232621	0.279529	0.137451
ILMN_2682162	0.279529	-0.104911
ILMN_1217406	0.279529	-0.104854
ILMN_2482766	0.279908	0.119803
ILMN_2629112	0.280193	0.141491
ILMN_1232090	0.280193	-0.113366
ILMN_2636536	0.280372	0.152791
ILMN_2951592	0.280372	-0.103085
ILMN_2741383	0.280372	-0.0896142
ILMN_2473562	0.280372	-0.0984002
ILMN_2540475	0.280372	0.127188
ILMN_1214163	0.280427	0.073117
ILMN_2939681	0.280427	0.12642
ILMN_2624862	0.280716	0.111073
ILMN_1242355	0.280716	-0.0679387
ILMN_2943972	0.280992	0.141773
ILMN_2448678	0.280992	0.120528
ILMN_2731940	0.281087	0.100643
ILMN_2931334	0.281367	-0.132058
ILMN_2655785	0.281367	0.13509
ILMN_2603081	0.281367	0.195381
ILMN_2760211	0.283372	0.189602
ILMN_2827267	0.283372	-0.0692922
ILMN_2696232	0.283557	-0.117521
ILMN_1257143	0.283557	0.170543
ILMN_2653132	0.283557	0.148054
ILMN_2877367	0.283557	-0.11077
ILMN_2820297	0.283557	-0.0812069
ILMN_3079919	0.283557	-0.105172
ILMN_2454195	0.283557	-0.103729
ILMN_1247996	0.283557	0.271149
ILMN_2444432	0.283557	-0.136473
ILMN_1230087	0.283557	0.095308
ILMN_2720813	0.285152	0.218252
ILMN_1254358	0.286233	-0.326449
ILMN_1234318	0.286233	0.096393
ILMN_2811737	0.286247	0.120895
ILMN_2876235	0.286467	0.100655
ILMN_1255462	0.286996	-0.302413
ILMN_1247021	0.287927	-0.121281
ILMN_2543393	0.287927	0.107337
ILMN_1246873	0.289845	-0.0657279
ILMN_2508910	0.290145	-0.080632
ILMN_2773244	0.290145	0.125207
ILMN_1244513	0.290269	0.134481
ILMN_1237596	0.290269	-0.115647
ILMN_2561533	0.290269	-0.174498
ILMN_1231072	0.290269	0.177694
ILMN_2793442	0.290483	0.108642
ILMN_1227164	0.290523	-0.120636
ILMN_2568397	0.290523	-0.118134
ILMN_2965275	0.290523	0.14085
ILMN_2597030	0.290725	0.171852
ILMN_1234706	0.290754	-0.124398
ILMN_2797061	0.291734	-0.111442
ILMN_2775202	0.291734	0.121399
ILMN_2674367	0.291734	0.112609
ILMN_2487170	0.291734	0.19042
ILMN_1224076	0.291856	0.140478
ILMN_2935012	0.291969	0.101312
ILMN_2615035	0.291969	0.169645
ILMN_2894751	0.291969	-0.0699164
ILMN_2607786	0.291969	0.114186
ILMN_1230458	0.291969	0.11537
ILMN_1256824	0.292392	-0.0845153
ILMN_2725414	0.292392	0.123561
ILMN_2904321	0.292392	0.0824966
ILMN_1258548	0.292576	-0.134403
ILMN_2696696	0.292576	0.20707
ILMN_2967266	0.292576	0.0865902
ILMN_2947568	0.292576	0.139995
ILMN_1249030	0.292576	0.456751
ILMN_2716085	0.293154	-0.112438
ILMN_2967294	0.293154	0.0860413
ILMN_1239390	0.293154	0.113223
ILMN_2677056	0.293154	0.101385
ILMN_2781353	0.293154	0.106058
ILMN_1237017	0.293785	0.117675
ILMN_1239878	0.293824	0.198405
ILMN_2595815	0.293824	0.0942797
ILMN_2520582	0.293824	0.156096
ILMN_3161878	0.293824	0.103662
ILMN_3142193	0.293824	-0.0824353
ILMN_2947526	0.294358	0.178224
ILMN_2595469	0.29473	0.0915806
ILMN_2753096	0.294937	0.136028
ILMN_2603953	0.294937	-0.0965689
ILMN_2451451	0.294937	-0.0793004
ILMN_2648967	0.294937	0.0979432
ILMN_2676243	0.294937	0.15373
ILMN_2418465	0.296578	0.0974172
ILMN_2485323	0.2966	0.189737
ILMN_1239627	0.297608	0.0954909
ILMN_2744752	0.297608	0.136145
ILMN_1223257	0.297608	-0.197165
ILMN_2669912	0.297608	0.105683
ILMN_2958099	0.297915	0.102744
ILMN_2750864	0.297915	0.149239
ILMN_2509737	0.297915	0.130367
ILMN_1222315	0.298089	-0.0961233
ILMN_1223215	0.298277	-0.0961394
ILMN_1226520	0.299075	0.153532
ILMN_2595026	0.299251	0.162366
ILMN_1228235	0.299251	0.121878
ILMN_1226099	0.299251	0.112174
ILMN_2660862	0.299251	0.102816
ILMN_2988191	0.299948	-0.0839249
ILMN_2701779	0.299948	0.106343
ILMN_2679937	0.299948	-0.0917272
ILMN_1254734	0.300041	-0.065999
ILMN_2463616	0.300041	-0.0861921
ILMN_2977558	0.300393	0.142464
ILMN_2591777	0.300393	0.119042
ILMN_2637052	0.300769	0.14638
ILMN_2894450	0.300999	0.170965
ILMN_3161372	0.301137	0.147736
ILMN_2760765	0.301207	-0.107972
ILMN_1255510	0.301207	0.107896
ILMN_2698430	0.302076	0.185342
ILMN_2685023	0.302161	0.0773978
ILMN_2993314	0.302293	0.403156
ILMN_2671528	0.302651	0.11657
ILMN_2712895	0.30279	-0.0912561
ILMN_2520096	0.302905	-0.109742
ILMN_2614644	0.302905	-0.0944504
ILMN_1213001	0.302905	0.0796047
ILMN_3151345	0.302905	0.128456
ILMN_2837855	0.302905	-0.0716909
ILMN_1244024	0.302905	0.0830194
ILMN_2902162	0.303832	0.0400601
ILMN_2639805	0.303832	0.116725
ILMN_2739287	0.303851	0.108431
ILMN_1236793	0.303851	0.0819138
ILMN_2637897	0.303851	0.131188
ILMN_1236892	0.303851	-0.0831832
ILMN_1246312	0.303851	-0.0511002
ILMN_3004151	0.304015	-0.0834817
ILMN_2711562	0.304617	0.104005
ILMN_2691798	0.304617	-0.062986
ILMN_2863674	0.304684	-0.108833
ILMN_2725789	0.304684	-0.13473
ILMN_2982958	0.304684	0.0904197
ILMN_1252479	0.304684	-0.112911
ILMN_1236822	0.304684	0.0973443
ILMN_2953531	0.304684	-0.0793583
ILMN_2794676	0.304685	-0.072981
ILMN_2648742	0.305066	0.208854
ILMN_2979052	0.305066	-0.102397
ILMN_1256025	0.305887	0.105837
ILMN_1250910	0.305887	0.0892604
ILMN_3160361	0.305887	0.0987657
ILMN_2772538	0.305887	-0.0990202
ILMN_2590349	0.306168	0.130655
ILMN_2625867	0.306181	-0.115737
ILMN_1250715	0.306476	-0.118078
ILMN_2695306	0.306476	0.177221
ILMN_2467007	0.306476	0.119505
ILMN_3115917	0.306476	-0.0902037
ILMN_2624938	0.306476	0.157185
ILMN_2699126	0.306476	-0.138489
ILMN_1217919	0.306476	0.105245
ILMN_2702061	0.306476	0.132653
ILMN_2658908	0.306476	0.213916
ILMN_2632264	0.306528	0.104409
ILMN_1233313	0.30702	0.0325667
ILMN_1252725	0.308121	-0.0876659
ILMN_2952466	0.308121	0.144897
ILMN_3003501	0.308121	-0.106654
ILMN_2846373	0.308121	0.166955
ILMN_2866276	0.308121	0.140231
ILMN_1237173	0.308121	0.129552
ILMN_2588051	0.308515	0.176284
ILMN_3117381	0.308515	0.142111
ILMN_2591411	0.308515	-0.140098
ILMN_2467429	0.308515	-0.109171
ILMN_2947286	0.308515	-0.076771
ILMN_1229315	0.308976	0.120467
ILMN_2608768	0.308976	-0.123656
ILMN_1217855	0.308976	-0.110023
ILMN_2678019	0.308976	-0.10719
ILMN_2948552	0.308988	-0.105096
ILMN_1257876	0.308988	-0.108159
ILMN_2817714	0.309147	0.152782
ILMN_2565729	0.309724	-0.0708097
ILMN_2596522	0.310216	0.850041
ILMN_2781153	0.310216	0.0779634
ILMN_2665545	0.310291	0.119452
ILMN_1241618	0.310291	0.100233
ILMN_2495194	0.310291	0.119298
ILMN_2663920	0.310697	0.128561
ILMN_2739527	0.310846	-0.0929225
ILMN_2705777	0.310988	0.144426
ILMN_2525491	0.310988	-0.117665
ILMN_1220174	0.310988	-0.097471
ILMN_1258677	0.310988	-0.0943214
ILMN_1233064	0.311491	-0.0792195
ILMN_2987984	0.312164	-0.0977007
ILMN_2685125	0.312164	0.108656
ILMN_2680440	0.312646	0.108671
ILMN_2615879	0.312646	0.166717
ILMN_2863437	0.312723	-0.12071
ILMN_1216777	0.31279	0.152085
ILMN_2654442	0.31279	-0.114401
ILMN_1216143	0.31279	0.125555
ILMN_1235372	0.31279	-0.201046
ILMN_1243678	0.313096	-0.0946376
ILMN_1257667	0.313096	0.111904
ILMN_1245874	0.313096	0.07579
ILMN_2663570	0.313402	0.128757
ILMN_2768330	0.314696	-0.0934048
ILMN_1254173	0.314902	0.101078
ILMN_2610234	0.314902	0.0954307
ILMN_1241171	0.315206	0.229807
ILMN_2666999	0.315831	0.106118
ILMN_2696491	0.316191	0.127814
ILMN_2749138	0.316296	0.114859
ILMN_2705349	0.316296	0.170793
ILMN_1256219	0.316416	-0.0878788
ILMN_2651144	0.316416	-0.103512
ILMN_1234999	0.317592	0.224667
ILMN_1255684	0.317592	-0.085397
ILMN_2794116	0.317592	0.103541
ILMN_2746776	0.318036	0.119424
ILMN_2762528	0.318036	-0.17036
ILMN_2946901	0.318036	0.115712
ILMN_3145213	0.318121	0.106008
ILMN_2714796	0.318491	-0.0815683
ILMN_2995698	0.319181	0.0939657
ILMN_1212636	0.31945	-0.0709337
ILMN_2793464	0.319956	0.162244
ILMN_1227814	0.320257	0.0684827
ILMN_1252199	0.320257	0.0961528
ILMN_2645165	0.320257	0.0944866
ILMN_1236757	0.320257	-0.0661875
ILMN_1227100	0.320257	-0.106765
ILMN_2838501	0.320257	0.169506
ILMN_1259100	0.320257	0.121518
ILMN_1233115	0.320257	-0.0806005
ILMN_2744657	0.320257	-0.10925
ILMN_1251572	0.320257	0.0891928
ILMN_1243113	0.320257	0.172385
ILMN_2704257	0.320257	0.12535
ILMN_2734646	0.320515	0.0922935
ILMN_1254622	0.321002	0.133138
ILMN_2925094	0.321002	0.138246
ILMN_2611431	0.321002	-0.140708
ILMN_2468276	0.321343	0.0751834
ILMN_2718217	0.321343	0.107455
ILMN_2476733	0.321579	-0.091381
ILMN_2612255	0.321652	0.0665898
ILMN_2964324	0.322344	-0.233887
ILMN_1222970	0.322344	0.15255
ILMN_2613422	0.322654	-0.113714
ILMN_2654932	0.322707	-0.125888
ILMN_1256633	0.322707	0.094133
ILMN_1217826	0.322707	0.123812
ILMN_1237019	0.322707	0.0866669
ILMN_2969919	0.323627	0.145619
ILMN_3031781	0.323656	-0.0907072
ILMN_2650280	0.323714	0.0925113
ILMN_2895284	0.323714	0.120707
ILMN_1223437	0.323714	0.138338
ILMN_1218715	0.323799	-0.0725884
ILMN_1239963	0.323799	0.143074
ILMN_2846368	0.323799	-0.0865188
ILMN_2992709	0.323799	0.109833
ILMN_2702444	0.324094	0.118379
ILMN_2694175	0.324592	0.0938229
ILMN_2759088	0.32481	-0.100105
ILMN_1252958	0.325522	-0.0980085
ILMN_1216437	0.325592	0.129933
ILMN_2741169	0.325592	-0.101389
ILMN_2748337	0.325592	-0.0675827
ILMN_2608151	0.325592	-0.0875751
ILMN_1234324	0.325592	-0.133648
ILMN_2734340	0.325592	0.0983408
ILMN_2868579	0.325592	0.125717
ILMN_2640765	0.325592	0.132908
ILMN_1241366	0.325592	-0.104572
ILMN_1252995	0.325699	0.151322
ILMN_2431390	0.325891	-0.103657
ILMN_2657432	0.325891	0.0757742
ILMN_2602581	0.325891	0.145223
ILMN_2461320	0.326308	0.0612865
ILMN_2609506	0.326874	-0.109447
ILMN_2829330	0.327647	-0.112707
ILMN_1230708	0.327647	0.144677
ILMN_1222872	0.327934	-0.0688173
ILMN_2930933	0.328212	-0.0948135
ILMN_1233793	0.328212	0.119084
ILMN_1250409	0.328212	0.0953978
ILMN_1215019	0.329237	-0.2201
ILMN_2769330	0.329237	-0.108335
ILMN_2447042	0.329237	-0.0781632
ILMN_1252189	0.329237	-0.0687448
ILMN_2491526	0.329237	-0.0985702
ILMN_2687745	0.329237	0.102363
ILMN_2606825	0.329237	-0.0853686
ILMN_2493067	0.329237	0.0943918
ILMN_2419138	0.329237	0.109947
ILMN_1249435	0.329237	0.112245
ILMN_1224162	0.329237	0.170377
ILMN_2751102	0.329237	0.102965
ILMN_1239277	0.329237	0.0744481
ILMN_2772281	0.329237	0.120441
ILMN_1221311	0.329237	0.117538
ILMN_2758198	0.329237	0.102459
ILMN_2723108	0.329237	0.172673
ILMN_3100125	0.329237	0.0973192
ILMN_1237664	0.329237	0.0996352
ILMN_2892310	0.329237	0.100122
ILMN_2608666	0.329237	0.15946
ILMN_2681776	0.329237	0.115156
ILMN_1232707	0.329473	0.0859578
ILMN_2903364	0.330009	-0.099489
ILMN_2749958	0.330204	0.0716658
ILMN_2694782	0.330472	0.142153
ILMN_2694153	0.330861	0.150818
ILMN_2528440	0.330861	0.164553
ILMN_1257327	0.330861	0.150381
ILMN_1246695	0.331032	-0.144813
ILMN_2589871	0.332279	-0.0928925
ILMN_2841710	0.332492	0.077066
ILMN_1215147	0.332803	-0.076576
ILMN_2448651	0.333325	0.0847192
ILMN_2423789	0.333325	0.0866587
ILMN_1247185	0.333325	-0.13173
ILMN_2715042	0.333325	0.13417
ILMN_2637630	0.334016	0.0792752
ILMN_2914938	0.33413	0.125659
ILMN_2591127	0.334137	0.103911
ILMN_2751935	0.334681	0.12902
ILMN_3160107	0.334681	0.101731
ILMN_2642133	0.334681	0.0863852
ILMN_1225930	0.334681	-0.0935612
ILMN_2736867	0.33481	-0.166602
ILMN_1221204	0.33481	0.126378
ILMN_1213872	0.33481	0.115183
ILMN_2614663	0.33481	-0.0871015
ILMN_2484278	0.33481	-0.10823
ILMN_1231053	0.33481	0.130665
ILMN_1231096	0.335093	-0.0921071
ILMN_1234746	0.335159	0.103128
ILMN_2877507	0.335159	0.106752
ILMN_2868482	0.335159	0.0904034
ILMN_2939295	0.335349	0.0888454
ILMN_2451441	0.335349	0.120215
ILMN_2978533	0.335349	-0.0810718
ILMN_1252437	0.335349	0.075396
ILMN_1231966	0.335349	0.100603
ILMN_1245831	0.335349	0.0964292
ILMN_1215120	0.335946	-0.115084
ILMN_1242802	0.336488	0.0857197
ILMN_2695149	0.337058	-0.0807789
ILMN_1249932	0.337058	-0.392089
ILMN_2638428	0.337058	0.18439
ILMN_2651076	0.338958	-0.0859881
ILMN_1238972	0.339511	0.0576996
ILMN_1233664	0.339511	0.125875
ILMN_2777633	0.339511	0.116987
ILMN_3046283	0.339796	-0.0591628
ILMN_1258680	0.339796	-0.117181
ILMN_2824022	0.340019	0.138421
ILMN_3111334	0.340019	-0.106234
ILMN_2819319	0.340019	0.073251
ILMN_2497068	0.340019	-0.0966025
ILMN_1241229	0.340019	0.27199
ILMN_1213454	0.340019	0.0484813
ILMN_2619707	0.340732	0.144357
ILMN_2732465	0.340732	0.0733832
ILMN_1252259	0.340732	0.11441
ILMN_2686721	0.341233	-0.0891809
ILMN_2671767	0.341233	0.0986974
ILMN_2752408	0.341233	0.073229
ILMN_2462745	0.341233	-0.0950823
ILMN_2756369	0.341233	0.09983
ILMN_1258534	0.341732	0.0647742
ILMN_3036708	0.341939	-0.0958181
ILMN_2727536	0.34257	0.0728437
ILMN_1226293	0.342616	0.137823
ILMN_2957614	0.342616	-0.0899983
ILMN_1252812	0.342616	0.127985
ILMN_2650739	0.342616	0.0775771
ILMN_1260412	0.343125	-0.0900134
ILMN_2425028	0.343232	-0.138617
ILMN_1217068	0.34461	0.107815
ILMN_2793844	0.34461	0.10351
ILMN_2514631	0.34461	0.150089
ILMN_2955940	0.34461	-1.21324
ILMN_2569127	0.344698	0.0615178
ILMN_3154419	0.344698	-0.139191
ILMN_2745515	0.344815	0.122101
ILMN_2595973	0.344849	0.103289
ILMN_1232861	0.344849	-0.0887046
ILMN_2454788	0.344977	0.0825295
ILMN_1218761	0.344977	-0.0879255
ILMN_2743756	0.345019	0.0985168
ILMN_3122383	0.345117	0.143646
ILMN_2428301	0.345117	-0.121317
ILMN_1229741	0.346181	0.0699953
ILMN_2676379	0.346181	-0.156616
ILMN_3128178	0.346544	-0.0794355
ILMN_2470564	0.346544	-0.0965157
ILMN_3161120	0.346544	-0.104637
ILMN_1244135	0.347023	0.101455
ILMN_2536925	0.347023	-0.0766194
ILMN_2648416	0.347023	-0.113957
ILMN_2417863	0.347209	0.0818196
ILMN_1252078	0.347209	0.0954829
ILMN_1240415	0.347249	0.132917
ILMN_2940713	0.347249	0.103318
ILMN_2732190	0.347249	-0.0922278
ILMN_2510364	0.347249	0.0951738
ILMN_2873319	0.347249	0.0830227
ILMN_1250279	0.347249	0.149333
ILMN_2684205	0.347249	0.207783
ILMN_3052390	0.347249	0.122693
ILMN_3159826	0.347872	0.0992538
ILMN_2857957	0.347872	0.104588
ILMN_2616274	0.347872	-0.0840432
ILMN_2454823	0.347872	-0.0792077
ILMN_3162879	0.347872	0.0774891
ILMN_1219431	0.347872	0.0914055
ILMN_2888902	0.347872	0.0951686
ILMN_2737200	0.347941	0.150394
ILMN_2489305	0.348753	-0.0956366
ILMN_2622801	0.348753	0.141207
ILMN_2589164	0.348753	-0.0985789
ILMN_2435584	0.348868	0.0656986
ILMN_1241255	0.348928	-0.107439
ILMN_2534635	0.348928	-0.143685
ILMN_1250195	0.348928	0.127574
ILMN_2602352	0.349358	0.142507
ILMN_1226997	0.349466	-0.0957685
ILMN_1225658	0.349466	-0.101162
ILMN_1247277	0.349711	-0.0546976
ILMN_1260362	0.349811	-0.0802971
ILMN_1223834	0.350057	0.140029
ILMN_1242053	0.350755	-0.0706449
ILMN_2451035	0.351521	0.157865
ILMN_2681221	0.351521	-0.0525932
ILMN_2689986	0.351521	0.164414
ILMN_2624630	0.352506	0.0785168
ILMN_2681232	0.352595	0.0888781
ILMN_1247267	0.352595	0.136591
ILMN_2976991	0.352595	-0.082483
ILMN_2702141	0.352595	0.097645
ILMN_2645071	0.352595	0.143019
ILMN_2481113	0.352595	0.122318
ILMN_2644950	0.352595	0.0879017
ILMN_2489167	0.352595	0.096516
ILMN_1254840	0.352595	-0.0927466
ILMN_2757844	0.352595	-0.146664
ILMN_2634235	0.352595	0.07654
ILMN_1245034	0.353175	0.0735235
ILMN_2691049	0.353581	0.0979504
ILMN_1225360	0.353592	-0.0904417
ILMN_1233606	0.353652	0.0889003
ILMN_2609087	0.35451	-0.0723096
ILMN_2729374	0.35451	0.0750773
ILMN_2829457	0.35451	0.110468
ILMN_2552783	0.35451	0.130819
ILMN_1244851	0.35451	0.102822
ILMN_1234319	0.35451	0.159204
ILMN_1250532	0.35451	0.0749283
ILMN_2673980	0.35451	0.141432
ILMN_2692615	0.35451	0.162552
ILMN_1256019	0.35451	-0.104947
ILMN_3090581	0.354932	0.111473
ILMN_2659151	0.354949	0.105397
ILMN_2730425	0.35614	0.076641
ILMN_2512149	0.35614	0.0963357
ILMN_1217527	0.35614	-0.0848617
ILMN_1236631	0.35614	-0.07905
ILMN_3163159	0.356493	0.104698
ILMN_1216048	0.356776	-0.0771976
ILMN_2695008	0.356776	0.242894
ILMN_2879910	0.356927	0.0569277
ILMN_2437448	0.357646	-0.0980828
ILMN_2626389	0.357882	0.102657
ILMN_2727437	0.358444	-0.0822019
ILMN_2681241	0.358444	0.128922
ILMN_2517595	0.358508	-0.0909663
ILMN_2675232	0.358508	-0.101772
ILMN_1244356	0.35882	-0.095069
ILMN_2656748	0.359411	0.128818
ILMN_2987747	0.3602	0.139566
ILMN_1220608	0.3613	0.119982
ILMN_2834696	0.361807	0.103022
ILMN_2475585	0.361807	0.0818247
ILMN_2914305	0.361886	-0.0949233
ILMN_1254341	0.362269	0.0983589
ILMN_2702101	0.362269	0.075993
ILMN_2712120	0.362368	-0.0999029
ILMN_2759309	0.362394	-0.10649
ILMN_2885293	0.362521	0.0849598
ILMN_2495446	0.362521	-0.0967703
ILMN_1222036	0.362521	-0.0782407
ILMN_3091641	0.36335	0.100173
ILMN_2962273	0.36335	0.0483219
ILMN_2692723	0.36335	0.367272
ILMN_2973897	0.36335	-0.121803
ILMN_1214998	0.363354	-0.0955541
ILMN_2588398	0.363354	-0.0839106
ILMN_1237580	0.363643	-0.142509
ILMN_1227904	0.363962	-0.0780665
ILMN_2619107	0.364	-0.0957832
ILMN_1245726	0.365702	-1.36631
ILMN_3130768	0.366518	0.0649346
ILMN_2605004	0.366618	0.079727
ILMN_2511051	0.366618	-0.0655911
ILMN_2538422	0.366689	0.0838255
ILMN_2592507	0.3668	0.0687818
ILMN_2639012	0.3668	-0.0881547
ILMN_2590350	0.3668	0.136653
ILMN_1236937	0.367067	0.135958
ILMN_2723639	0.367067	-0.0975788
ILMN_1223428	0.367318	0.0763251
ILMN_1258298	0.368382	-0.0689943
ILMN_2813454	0.368529	-0.0789576
ILMN_2764607	0.368529	0.101085
ILMN_2855792	0.368529	0.190464
ILMN_2533952	0.368529	-0.101456
ILMN_1255772	0.368529	0.103131
ILMN_3161021	0.368529	-0.090036
ILMN_1230119	0.368529	0.0648441
ILMN_1223317	0.368529	0.0868569
ILMN_2486267	0.368529	0.11385
ILMN_1248315	0.368529	0.0465347
ILMN_1222269	0.368529	0.0975715
ILMN_2733733	0.368667	0.114568
ILMN_2787085	0.368667	-0.083454
ILMN_2703444	0.368906	0.0857172
ILMN_2609614	0.368994	0.0947256
ILMN_1235786	0.369118	0.0768073
ILMN_1224915	0.369118	-0.101203
ILMN_2668124	0.369451	-1.16159
ILMN_1255053	0.369451	0.0839989
ILMN_1252206	0.369451	0.0767356
ILMN_2545037	0.370385	-0.0670623
ILMN_1260325	0.370385	0.127591
ILMN_3152792	0.370385	0.0917013
ILMN_1234072	0.370385	0.114059
ILMN_1256563	0.370385	-0.0571212
ILMN_2619594	0.371426	-0.0866839
ILMN_2855315	0.371465	0.130248
ILMN_2689880	0.371755	-0.0739579
ILMN_2485410	0.371755	0.0688197
ILMN_2947187	0.372447	0.121316
ILMN_1232820	0.372447	-0.0556703
ILMN_1234256	0.372447	-0.102302
ILMN_1229688	0.372447	-0.0693112
ILMN_2751948	0.372447	0.107352
ILMN_2876579	0.372758	0.0641764
ILMN_2584915	0.373023	0.0868044
ILMN_2626453	0.373249	-0.578003
ILMN_2574982	0.373249	-0.083715
ILMN_1232667	0.373249	0.106861
ILMN_2776087	0.373316	-0.0981427
ILMN_1212836	0.373648	0.0873066
ILMN_2722893	0.373744	-0.105613
ILMN_1224032	0.373744	-0.0941953
ILMN_2483771	0.373744	0.0986748
ILMN_1251097	0.37404	0.0919853
ILMN_2957944	0.374686	-0.0914378
ILMN_2594881	0.374686	-0.0635916
ILMN_2683128	0.374686	0.161682
ILMN_1229519	0.375402	0.149303
ILMN_2423282	0.376182	0.0746638
ILMN_1239143	0.37624	-0.0947802
ILMN_2711948	0.376531	0.162741
ILMN_1248994	0.376969	-0.0839041
ILMN_2833376	0.377068	-0.0850774
ILMN_2675833	0.377068	0.0538929
ILMN_1218247	0.377736	0.152893
ILMN_2661422	0.377906	-0.0783054
ILMN_3160697	0.378013	0.0638222
ILMN_1225386	0.378013	-0.0914422
ILMN_1229340	0.378013	0.0970237
ILMN_1221817	0.378013	-0.0937811
ILMN_2619200	0.378013	0.197958
ILMN_2665131	0.378013	0.0746761
ILMN_1248190	0.378674	0.0720732
[truncated: 2,967 more rows]

## Sheet: Figure4B
PROBE_ID	Difference_blood	q.value_blood	Difference_pfc	q.value_pfc
ILMN_2972063	0.202844	0.0838378	0.130653	0.999786
ILMN_2944413	0.250836	0.0877017	-0.032306	0.999786
ILMN_2768805	0.331347	0.0598757	-0.00871265	0.999786
ILMN_3124547	0.255097	0.0929813	-0.0388746	0.999786
ILMN_2499056	-0.190904	0.0571655	0.12432	0.999786
ILMN_2932453	0.267329	0.0885402	0.00873262	0.999786
ILMN_1217489	-0.179678	0.0445632	0.0548365	0.999786
ILMN_2719507	0.173243	0.0877017	-0.048941	0.999786
ILMN_1226280	-0.156349	0.0999179	-0.0276022	0.999786
ILMN_2609813	0.312275	0.0838378	0.0980794	0.999786
ILMN_1216690	0.249469	0.0826084	-0.00482109	0.999786
ILMN_2736999	0.263427	0.0785481	-0.0180313	0.999786
ILMN_2679456	0.214193	0.0926533	0.0926488	0.999786
ILMN_2630459	-0.207971	0.0977266	-0.0372531	0.999786
ILMN_1254938	0.169703	0.0287216	0.0161869	0.999786
ILMN_1217662	-0.190074	0.0907429	-0.0374929	0.999786
ILMN_2437513	0.157755	0.0885402	-0.123572	0.999786
ILMN_2862214	-0.198844	0.0434363	-0.0268673	0.999786
ILMN_1241976	0.248514	0.0909236	-0.0912902	0.999786
ILMN_1219471	0.43432	0.0907429	-0.0855969	0.999786
ILMN_3161500	0.221595	0.0653481	-0.152418	0.999786
ILMN_2755492	-0.16911	0.0838378	-0.0159477	0.999786
ILMN_1260447	-0.267631	0.0877981	0.0228562	0.999786
ILMN_1225633	0.354291	0.00951699	-0.153209	0.999786
ILMN_1238871	0.159147	0.0840153	-0.10117	0.999786
ILMN_2673380	-0.147869	0.0615607	-0.00703986	0.999786
ILMN_2605694	-0.12097	0.0877017	0.0508851	0.999786
ILMN_1229667	0.249581	0.0666901	-0.0150612	0.999786
ILMN_2783403	0.163958	0.0795148	-0.0307281	0.999786
ILMN_2735615	0.294252	0.0640944	0.00319324	0.999786
ILMN_2732961	0.278005	0.0911805	0.0148392	0.999786
ILMN_1232884	0.212801	0.0666901	-0.0394977	0.999786
ILMN_2977404	0.403599	0.0317176	-0.0329511	0.999786
ILMN_2431046	0.295145	0.0803233	0.0752118	0.999786
ILMN_1244531	0.157171	0.0907429	0.0320242	0.999786
ILMN_1236465	0.240307	0.0911805	0.0111065	0.999786
ILMN_1217102	0.124306	0.0977266	0.0538385	0.999786
ILMN_1226499	0.203691	0.0615607	-0.0188503	0.999786
ILMN_2614380	-0.0965716	0.0963632	-0.0385823	0.999786
ILMN_1237964	0.33261	0.0602991	0.0178291	0.999786
ILMN_1240979	0.239344	0.0367654	-0.126847	0.999786
ILMN_1244149	0.229842	0.0907429	0.100552	0.999786
ILMN_1249691	0.169051	0.0566906	-0.0994928	0.999786
ILMN_2536116	-0.209793	0.0719327	0.00621969	0.999786
ILMN_2865822	0.196156	0.0338383	0.100736	0.999786
ILMN_2612635	-0.166939	0.0877017	0.0456018	0.999786
ILMN_1226239	-0.250951	0.0287216	-0.00977624	0.999786
ILMN_1245733	0.258925	0.081433	0.0405329	0.999786
ILMN_2630018	0.253325	0.0877017	0.0552014	0.999786
ILMN_1221470	-0.272967	0.00951891	-0.0389744	0.999786
ILMN_1257102	-0.163189	0.043451	-0.00326412	0.999786
ILMN_2971481	-0.246138	0.0666901	0.0212367	0.999786
ILMN_2987107	-0.210694	0.0367654	-0.00815396	0.999786
ILMN_1215847	0.205643	0.0504813	0.120986	0.999786
ILMN_1223346	0.165191	0.0840153	0.0214809	0.999786
ILMN_2598972	0.22991	0.0504813	0.0706472	0.999786
ILMN_1216871	0.137273	0.0885402	0.0460609	0.999786
ILMN_2755399	0.27292	0.0807239	0.116223	0.999786
ILMN_1214899	0.316767	0.0311114	0.0915878	0.999786
ILMN_1237208	0.204742	0.0367654	0.0964966	0.999786
ILMN_2477324	0.382863	0.0838378	-0.0321067	0.999786
ILMN_2874443	-0.220555	0.0402751	-0.0339368	0.999786
ILMN_1245887	0.158814	0.0807239	-0.0447043	0.999786
ILMN_2698221	0.200802	0.0956225	-0.138623	0.999786
ILMN_2735981	-0.217126	0.0662036	-0.0766594	0.999786
ILMN_2709456	0.159247	0.095041	0.0845075	0.999786
ILMN_2751505	-0.140367	0.053877	0.0708709	0.999786
ILMN_2972239	0.288095	0.0877017	0.0199922	0.999786
ILMN_2739156	0.192959	0.0740096	-0.0148885	0.999786
ILMN_1250947	-0.178029	0.0734965	-0.0576647	0.999786
ILMN_2972292	-0.19672	0.0338383	0.0374093	0.999786
ILMN_2681030	-0.166179	0.0836337	0.0593942	0.999786
ILMN_1245092	-0.186444	0.0338383	0.087622	0.999786
ILMN_1219904	0.377316	0.0317176	0.0490211	0.999786
ILMN_2862760	0.155046	0.0929813	-0.0061131	0.999786
ILMN_2804559	-0.221651	0.0287216	0.0315523	0.999786
ILMN_2970685	-0.210194	0.0504813	0.046148	0.999786
ILMN_2628757	0.176605	0.0977266	0.0864671	0.999786
ILMN_1252243	-0.189158	0.0640944	-0.0459142	0.999786
ILMN_2603834	0.164708	0.0807239	0.0251476	0.999786
ILMN_1231420	-0.263888	0.0234044	-0.0697161	0.999786
ILMN_2908981	-0.171051	0.0287216	-0.0867506	0.999786
ILMN_2452717	-0.14636	0.0571655	0.0695433	0.999786
ILMN_2830898	0.347742	0.0608755	0.0671515	0.999786
ILMN_1239874	0.224775	0.0521895	0.00477186	0.999786
ILMN_2842137	0.225753	0.0434363	0.0884047	0.999786
ILMN_1226683	-0.195276	0.0852863	0.029224	0.999786
ILMN_1259753	-0.216698	0.0934034	0.0003076	0.999786
ILMN_2734661	0.295885	0.0795584	0.103901	0.999786
ILMN_1243621	-0.202333	0.0872831	0.0142531	0.999786
ILMN_3109989	-0.188894	0.0650169	0.0146165	0.999786
ILMN_2746830	0.280161	0.0877017	0.0575887	0.999786
ILMN_2495703	0.194385	0.0308717	0.125533	0.999786
ILMN_3154409	-0.211282	0.0338383	0.0445081	0.999786
ILMN_2453874	0.197559	0.0338383	-0.0516064	0.999786
ILMN_2700292	-0.187894	0.0522645	0.0690869	0.999786
ILMN_2624477	0.35992	0.0911805	-0.00709416	0.999786
ILMN_2911760	0.268928	0.0941511	0.0393889	0.999786
ILMN_3161168	0.310821	0.0977266	0.114619	0.999786
ILMN_2484932	-0.15684	0.0678469	-0.0199609	0.999786
ILMN_2595814	0.299634	0.0666901	-0.0449497	0.999786
ILMN_3059476	-0.227532	0.0338383	-0.14456	0.999786
ILMN_2546724	-0.2649	0.0234044	-0.0518797	0.999786
ILMN_2604521	0.27261	0.0438395	0.100896	0.999786
ILMN_1236868	-0.206251	0.0367654	-0.0839244	0.999786
ILMN_2887208	0.156284	0.0787684	0.109621	0.999786
ILMN_2652181	0.248381	0.0977266	-0.0998915	0.999786
ILMN_2655260	0.249777	0.0651957	0.053107	0.999786
ILMN_2683374	0.161805	0.0783529	0.090832	0.999786
ILMN_1222674	0.25971	0.0977266	-0.0803998	0.999786
ILMN_2628271	0.151161	0.0774975	0.114954	0.999786
ILMN_2674666	-0.259723	0.0909236	0.0809974	0.999786
ILMN_2627350	-0.234878	0.0602991	-0.132764	0.999786
ILMN_1239770	-0.155734	0.0877017	-0.0674687	0.999786
ILMN_2656422	-0.153011	0.0751636	-0.0370856	0.999786
ILMN_2955973	0.200577	0.0877017	0.0250543	0.999786
ILMN_1240677	-0.163716	0.0666901	-0.078413	0.999786
ILMN_2628281	0.120963	0.0929813	0.100359	0.999786
ILMN_2744237	-0.209542	0.0911805	-0.0359014	0.999786
ILMN_2747744	-0.15035	0.0470546	0.0310204	0.999786
ILMN_1239632	-0.168321	0.0833289	0.0723616	0.999786
ILMN_3033533	0.167019	0.0625086	0.115846	0.999786
ILMN_2616792	-0.205327	0.043451	-0.0318531	0.999786
ILMN_2684300	-0.165328	0.0838378	-0.0496287	0.999786
ILMN_2973925	-0.156755	0.0877981	0.0687843	0.999786
ILMN_2725428	0.292308	0.092588	0.0495507	0.999786
ILMN_1240466	0.282687	0.0751636	-0.0555027	0.999786
ILMN_2650732	-0.114397	0.0833289	-0.0953091	0.999786
ILMN_1216007	-0.166969	0.0785481	0.0190628	0.999786
ILMN_2659380	-0.299707	0.0234044	-0.0309664	0.999786
ILMN_3007072	0.244051	0.0448708	0.0553678	0.999786
ILMN_2668996	0.352543	0.0795584	-0.0552542	0.999786
ILMN_2839303	-0.144707	0.0615607	0.00869815	0.999786
ILMN_2589838	0.183847	0.0911805	0.00398316	0.999786
ILMN_2549544	-0.168775	0.0640944	0.0987619	0.999786
ILMN_2954575	-0.18198	0.0911805	0.0057517	0.999786
ILMN_2473122	-0.166167	0.0675595	-0.0258424	0.999786
ILMN_2664726	0.21087	0.0598757	0.103098	0.999786
ILMN_2685365	0.197915	0.0438395	0.0108433	0.999786
ILMN_1222071	0.229	0.0795584	-0.0104257	0.999786
ILMN_2517041	0.195181	0.0751636	-0.00347108	0.999786
ILMN_2900827	0.13193	0.0836337	0.0495525	0.999786
ILMN_2680066	-0.217648	0.0234044	-0.0167864	0.999786
ILMN_1227976	-0.169579	0.0571655	0.0297046	0.999786
ILMN_1255556	0.24871	0.0795584	0.126532	0.999786
ILMN_2638404	0.246808	0.0977266	0.0722437	0.999786
ILMN_2780167	0.201441	0.0926533	0.0216776	0.999786
ILMN_2614212	0.20385	0.0571655	0.0738218	0.999786
ILMN_1223511	-0.168697	0.0911805	-0.103527	0.999786
ILMN_2593532	-0.242702	0.0615607	-0.135287	0.999786
ILMN_1244303	-0.172744	0.0522645	-0.0194087	0.999786
ILMN_1252110	-0.187415	0.0438395	0.00121861	0.999786
ILMN_2754594	-0.146131	0.0576035	0.0369133	0.999786
ILMN_1230890	0.18511	0.0338383	0.163873	0.999786
ILMN_3113787	0.249139	0.0617923	0.0211997	0.999786
ILMN_1256701	-0.202487	0.0523819	0.000399082	0.999786
ILMN_1255335	0.208507	0.0931635	0.0444536	0.999786
ILMN_3124885	-0.203812	0.0345124	-0.107055	0.999786
ILMN_3046846	-0.15832	0.0877017	-0.00377364	0.999786
ILMN_2759598	-0.131838	0.0931635	0.0383721	0.999786
ILMN_2700408	0.16436	0.0877017	0.0616213	0.999786
ILMN_2928320	0.22111	0.0234044	0.0929454	0.999786
ILMN_1235047	-0.152037	0.0977266	0.0387748	0.999786
ILMN_2725429	-0.235589	0.0785481	-0.0391966	0.999786
ILMN_2881322	-0.2573	0.00951891	0.0497767	0.999786
ILMN_2683794	0.248736	0.0308717	0.0392781	0.999786
ILMN_2722938	0.251048	0.0657597	0.0912096	0.999786
ILMN_2803920	-0.216979	0.0615607	-0.217712	0.999786
ILMN_3145814	0.198873	0.0838378	-0.0349006	0.999786
ILMN_2965417	-0.166239	0.0736758	-0.0641293	0.999786
ILMN_1214634	0.285963	0.0576035	0.0272831	0.999786
ILMN_2827535	0.207826	0.0911805	0.0291432	0.999786
ILMN_1252136	0.267214	0.0434363	0.0509679	0.999786
ILMN_3109491	-0.218854	0.0475438	-0.0734144	0.999786
ILMN_2568488	0.212445	0.0736758	-0.125196	0.999786
ILMN_1256844	-0.22055	0.0977266	0.0435899	0.999786
ILMN_2869312	-0.173741	0.0705978	0.023512	0.999786
ILMN_3161289	0.275211	0.0877017	-0.0540445	0.999786
ILMN_1259905	-0.155819	0.0736758	0.0659623	0.999786
ILMN_2603662	0.430964	0.0287216	0.0729185	0.999786
ILMN_2757150	0.179042	0.0736758	0.0602906	0.999786
ILMN_1215647	-0.231655	0.0571655	-0.0352154	0.999786
ILMN_2596534	0.262673	0.0574767	-0.119347	0.999786
ILMN_2859659	0.133819	0.0234044	0.119772	0.999786
ILMN_2652187	0.337232	0.0287216	0.0501247	0.999786
ILMN_1237696	-0.232402	0.0367654	-0.0626657	0.999786
ILMN_2883907	-0.182829	0.0338383	0.0368245	0.999786
ILMN_2807335	-0.162023	0.0571655	-0.0390499	0.999786
ILMN_1246770	-0.171656	0.0877017	-0.167398	0.999786
ILMN_2531208	-0.315813	0.0338383	0.030123	0.999786
ILMN_1259764	-0.211865	0.0666901	-0.0258075	0.999786
ILMN_2430813	0.235711	0.0907429	-0.174147	0.999786
ILMN_3128616	-0.116054	0.0877017	0.0542955	0.999786
ILMN_2623184	0.188565	0.0877017	0.0662262	0.999786
ILMN_2715744	0.183894	0.0589453	0.0135866	0.999786
ILMN_1234759	-0.252896	0.0436055	-0.0281739	0.999786
ILMN_1239776	-0.207038	0.0478864	-0.123949	0.999786
ILMN_3151631	-0.199322	0.0787684	0.0444293	0.999786
ILMN_1259869	-0.272291	0.03736	0.00947144	0.999786
ILMN_2951120	0.238325	0.0468363	0.0696401	0.999786
ILMN_1240350	-0.183071	0.0911805	0.000452626	0.999786
ILMN_2887065	0.129933	0.0849702	0.173924	0.999786
ILMN_2774825	-0.180208	0.0345124	-0.0446315	0.999786
ILMN_2992541	0.110053	0.0929813	0.102386	0.999786
ILMN_2674752	-0.204587	0.0368386	-0.0487133	0.999786
ILMN_2758695	-0.215987	0.0287216	-0.0206013	0.999786
ILMN_1235281	-0.197058	0.0448708	0.0290701	0.999786
ILMN_2764551	0.214006	0.0885402	-0.160707	0.999786
ILMN_2718589	0.113423	0.0877017	-0.054084	0.999786
ILMN_1236553	-0.214889	0.0657597	-0.0652952	0.999786
ILMN_2749448	0.211924	0.042137	0.132517	0.999786
ILMN_1252204	0.238745	0.0287216	0.116108	0.999786
ILMN_2795854	-0.223322	0.00951699	0.0341584	0.999786
ILMN_2724226	0.245939	0.0833289	-0.0688512	0.999786

## Sheet: Figure5_Accuracyvalues
Random set	Accuracy
1	0.744186
2	0.697674
3	0.674419
4	0.627907
5	0.790698
6	0.627907
7	0.651163
8	0.674419
9	0.697674
10	0.790698
11	0.744186
12	0.627907
13	0.674419
14	0.744186
15	0.674419
16	0.72093
17	0.697674
18	0.697674
19	0.767442
20	0.674419
21	0.697674
22	0.697674
23	0.744186
24	0.651163
25	0.767442
26	0.72093
27	0.697674
28	0.697674
29	0.674419
30	0.651163
31	0.674419
32	0.674419
33	0.813953
34	0.627907
35	0.674419
36	0.72093
37	0.744186
38	0.674419
39	0.767442
40	0.697674
41	0.674419
42	0.744186
43	0.674419
44	0.651163
45	0.72093
46	0.697674
47	0.72093
48	0.651163
49	0.651163
50	0.697674
51	0.651163
52	0.767442
53	0.72093
54	0.674419
55	0.55814
56	0.581395
57	0.627907
58	0.813953
59	0.674419
60	0.72093
61	0.674419
62	0.627907
63	0.674419
64	0.651163
65	0.674419
66	0.697674
67	0.72093
68	0.744186
69	0.627907
70	0.767442
71	0.72093
72	0.674419
73	0.72093
74	0.674419
75	0.72093
76	0.651163
77	0.72093
78	0.674419
79	0.581395
80	0.697674
81	0.674419
82	0.697674
83	0.697674
84	0.72093
85	0.72093
86	0.767442
87	0.72093
88	0.697674
89	0.674419
90	0.627907
91	0.72093
92	0.651163
93	0.72093
94	0.72093
95	0.651163
96	0.697674
97	0.767442
98	0.697674
99	0.674419
100	0.697674
101	0.744186
102	0.72093
103	0.697674
104	0.72093
105	0.651163
106	0.674419
107	0.72093
108	0.627907
109	0.674419
110	0.697674
111	0.72093
112	0.72093
113	0.697674
114	0.674419
115	0.697674
116	0.674419
117	0.674419
118	0.72093
119	0.72093
120	0.651163
121	0.72093
122	0.651163
123	0.674419
124	0.697674
125	0.674419
126	0.72093
127	0.627907
128	0.744186
129	0.674419
130	0.674419
131	0.674419
132	0.627907
133	0.627907
134	0.651163
135	0.744186
136	0.674419
137	0.697674
138	0.697674
139	0.744186
140	0.674419
141	0.674419
142	0.72093
143	0.72093
144	0.651163
145	0.651163
146	0.627907
147	0.72093
148	0.790698
149	0.651163
150	0.651163
151	0.674419
152	0.697674
153	0.697674
154	0.697674
155	0.767442
156	0.674419
157	0.744186
158	0.72093
159	0.72093
160	0.674419
161	0.674419
162	0.72093
163	0.627907
164	0.627907
165	0.651163
166	0.697674
167	0.744186
168	0.697674
169	0.651163
170	0.697674
171	0.651163
172	0.674419
173	0.744186
174	0.697674
175	0.627907
176	0.651163
177	0.674419
178	0.767442
179	0.697674
180	0.767442
181	0.674419
182	0.72093
183	0.697674
184	0.72093
185	0.674419
186	0.604651
187	0.651163
188	0.744186
189	0.674419
190	0.697674
191	0.674419
192	0.627907
193	0.72093
194	0.72093
195	0.697674
196	0.72093
197	0.604651
198	0.674419
199	0.744186
200	0.651163
201	0.72093
202	0.581395
203	0.697674
204	0.790698
205	0.674419
206	0.767442
207	0.651163
208	0.697674
209	0.744186
210	0.744186
211	0.674419
212	0.697674
213	0.767442
214	0.604651
215	0.813953
216	0.674419
217	0.813953
218	0.767442
219	0.674419
220	0.651163
221	0.674419
222	0.697674
223	0.697674
224	0.72093
225	0.72093
226	0.72093
227	0.72093
228	0.72093
229	0.651163
230	0.697674
231	0.697674
232	0.744186
233	0.697674
234	0.674419
235	0.72093
236	0.767442
237	0.604651
238	0.744186
239	0.627907
240	0.674419
241	0.674419
242	0.604651
243	0.651163
244	0.767442
245	0.697674
246	0.744186
247	0.651163
248	0.651163
249	0.674419
250	0.674419
251	0.697674
252	0.697674
253	0.697674
254	0.674419
255	0.581395
256	0.697674
257	0.604651
258	0.72093
259	0.767442
260	0.674419
261	0.697674
262	0.604651
263	0.674419
264	0.674419
265	0.697674
266	0.697674
267	0.697674
268	0.744186
269	0.72093
270	0.674419
271	0.674419
272	0.72093
273	0.72093
274	0.744186
275	0.604651
276	0.744186
277	0.674419
278	0.697674
279	0.697674
280	0.767442
281	0.651163
282	0.790698
283	0.674419
284	0.697674
285	0.767442
286	0.651163
287	0.674419
288	0.697674
289	0.674419
290	0.697674
291	0.744186
292	0.674419
293	0.697674
294	0.604651
295	0.744186
296	0.72093
297	0.72093
298	0.697674
299	0.627907
300	0.674419
301	0.674419
302	0.697674
303	0.651163
304	0.651163
305	0.627907
306	0.55814
307	0.697674
308	0.674419
309	0.627907
310	0.744186
311	0.627907
312	0.674419
313	0.674419
314	0.72093
315	0.651163
316	0.651163
317	0.604651
318	0.651163
319	0.744186
320	0.744186
321	0.697674
322	0.674419
323	0.697674
324	0.72093
325	0.697674
326	0.674419
327	0.744186
328	0.767442
329	0.767442
330	0.697674
331	0.604651
332	0.651163
333	0.744186
334	0.627907
335	0.674419
336	0.72093
337	0.674419
338	0.627907
339	0.674419
340	0.72093
341	0.674419
342	0.651163
343	0.674419
344	0.674419
345	0.627907
346	0.651163
347	0.651163
348	0.627907
349	0.55814
350	0.697674
351	0.627907
352	0.674419
353	0.674419
354	0.674419
355	0.790698
356	0.627907
357	0.72093
358	0.72093
359	0.744186
360	0.697674
361	0.860465
362	0.72093
363	0.581395
364	0.744186
365	0.744186
366	0.697674
367	0.627907
368	0.651163
369	0.697674
370	0.72093
371	0.674419
372	0.72093
373	0.72093
374	0.72093
375	0.627907
376	0.651163
377	0.627907
378	0.674419
379	0.72093
380	0.697674
381	0.651163
382	0.627907
383	0.627907
384	0.767442
385	0.767442
386	0.651163
387	0.674419
388	0.72093
389	0.627907
390	0.651163
391	0.767442
392	0.674419
393	0.72093
394	0.674419
395	0.674419
396	0.651163
397	0.674419
398	0.674419
399	0.72093
400	0.697674
401	0.651163
402	0.697674
403	0.581395
404	0.674419
405	0.627907
406	0.697674
407	0.674419
408	0.604651
409	0.72093
410	0.697674
411	0.697674
412	0.72093
413	0.674419
414	0.790698
415	0.697674
416	0.604651
417	0.604651
418	0.697674
419	0.697674
420	0.697674
421	0.697674
422	0.697674
423	0.674419
424	0.651163
425	0.651163
426	0.72093
427	0.697674
428	0.651163
429	0.674419
430	0.697674
431	0.651163
432	0.697674
433	0.674419
434	0.651163
435	0.674419
436	0.697674
437	0.697674
438	0.651163
439	0.72093
440	0.55814
441	0.744186
442	0.72093
443	0.674419
444	0.813953
445	0.651163
446	0.674419
447	0.674419
448	0.72093
449	0.627907
450	0.627907
451	0.674419
452	0.744186
453	0.627907
454	0.697674
455	0.674419
456	0.72093
457	0.651163
458	0.72093
459	0.674419
460	0.674419
461	0.674419
462	0.604651
463	0.627907
464	0.651163
465	0.697674
466	0.604651
467	0.674419
468	0.72093
469	0.674419
470	0.674419
471	0.604651
472	0.674419
473	0.697674
474	0.72093
475	0.72093
476	0.674419
477	0.674419
478	0.697674
479	0.651163
480	0.674419
481	0.72093
482	0.697674
483	0.72093
484	0.674419
485	0.651163
486	0.744186
487	0.697674
488	0.674419
489	0.744186
490	0.627907
491	0.72093
492	0.697674
493	0.627907
494	0.697674
495	0.627907
496	0.651163
497	0.790698
498	0.744186
499	0.72093
500	0.72093
501	0.627907
502	0.651163
503	0.744186
504	0.72093
505	0.604651
506	0.674419
507	0.697674
508	0.767442
509	0.627907
510	0.72093
511	0.697674
512	0.697674
513	0.72093
514	0.72093
515	0.604651
516	0.511628
517	0.651163
518	0.72093
519	0.627907
520	0.651163
521	0.674419
522	0.651163
523	0.72093
524	0.674419
525	0.604651
526	0.744186
527	0.651163
528	0.72093
529	0.790698
530	0.651163
531	0.72093
532	0.744186
533	0.697674
534	0.72093
535	0.744186
536	0.604651
537	0.651163
538	0.674419
539	0.72093
540	0.697674
541	0.72093
542	0.627907
543	0.744186
544	0.697674
545	0.627907
546	0.790698
547	0.627907
548	0.651163
549	0.674419
550	0.651163
551	0.767442
552	0.697674
553	0.674419
554	0.72093
555	0.651163
556	0.697674
557	0.767442
558	0.674419
559	0.72093
560	0.651163
561	0.697674
562	0.697674
563	0.697674
564	0.674419
565	0.674419
566	0.72093
567	0.674419
568	0.697674
569	0.651163
570	0.697674
571	0.744186
572	0.651163
573	0.744186
574	0.697674
575	0.651163
576	0.651163
577	0.744186
578	0.72093
579	0.767442
580	0.744186
581	0.697674
582	0.651163
583	0.697674
584	0.674419
585	0.674419
586	0.744186
587	0.744186
588	0.697674
589	0.72093
590	0.674419
591	0.767442
592	0.627907
593	0.744186
594	0.697674
595	0.674419
596	0.627907
597	0.697674
598	0.674419
599	0.651163
600	0.674419
601	0.674419
602	0.72093
603	0.697674
604	0.674419
605	0.744186
606	0.604651
607	0.767442
608	0.744186
609	0.651163
610	0.651163
611	0.674419
612	0.604651
613	0.651163
614	0.697674
615	0.651163
616	0.697674
617	0.697674
618	0.651163
619	0.767442
620	0.697674
621	0.697674
622	0.744186
623	0.651163
624	0.627907
625	0.627907
626	0.767442
627	0.674419
628	0.697674
629	0.697674
630	0.651163
631	0.627907
632	0.72093
633	0.744186
634	0.651163
635	0.72093
636	0.767442
637	0.744186
638	0.674419
639	0.72093
640	0.674419
641	0.674419
642	0.651163
643	0.674419
644	0.651163
645	0.697674
646	0.697674
647	0.697674
648	0.72093
649	0.651163
650	0.627907
651	0.651163
652	0.651163
653	0.72093
654	0.651163
655	0.697674
656	0.744186
657	0.674419
658	0.697674
659	0.674419
660	0.697674
661	0.697674
662	0.674419
663	0.744186
664	0.674419
665	0.674419
666	0.767442
667	0.604651
668	0.697674
669	0.767442
670	0.604651
671	0.744186
672	0.674419
673	0.651163
674	0.697674
675	0.627907
676	0.651163
677	0.604651
678	0.674419
679	0.744186
680	0.604651
681	0.651163
682	0.697674
683	0.697674
684	0.697674
685	0.674419
686	0.697674
687	0.651163
688	0.767442
689	0.651163
690	0.744186
691	0.790698
692	0.651163
693	0.697674
694	0.604651
695	0.604651
696	0.674419
697	0.790698
698	0.72093
699	0.72093
700	0.627907
701	0.744186
702	0.767442
703	0.581395
704	0.697674
705	0.697674
706	0.651163
707	0.72093
708	0.697674
709	0.72093
710	0.744186
711	0.767442
712	0.790698
713	0.744186
714	0.744186
715	0.674419
716	0.697674
717	0.651163
718	0.651163
719	0.697674
720	0.72093
721	0.697674
722	0.744186
723	0.767442
724	0.72093
725	0.627907
726	0.697674
727	0.697674
728	0.72093
729	0.651163
730	0.627907
731	0.72093
732	0.697674
733	0.790698
734	0.627907
735	0.72093
736	0.72093
737	0.744186
738	0.697674
739	0.767442
740	0.674419
741	0.697674
742	0.674419
743	0.674419
744	0.744186
745	0.697674
746	0.72093
747	0.790698
748	0.744186
749	0.674419
750	0.674419
751	0.697674
752	0.72093
753	0.697674
754	0.651163
755	0.72093
756	0.674419
757	0.72093
758	0.651163
759	0.72093
760	0.744186
761	0.651163
762	0.674419
763	0.581395
764	0.674419
765	0.697674
766	0.627907
767	0.744186
768	0.627907
769	0.697674
770	0.72093
771	0.697674
772	0.72093
773	0.697674
774	0.697674
775	0.744186
776	0.627907
777	0.72093
778	0.697674
779	0.697674
780	0.674419
781	0.674419
782	0.744186
783	0.72093
784	0.651163
785	0.674419
786	0.744186
787	0.651163
788	0.651163
789	0.697674
790	0.72093
791	0.72093
792	0.674419
793	0.651163
794	0.651163
795	0.674419
796	0.674419
797	0.744186
798	0.697674
799	0.651163
800	0.72093
801	0.627907
802	0.627907
803	0.697674
804	0.674419
805	0.744186
806	0.674419
807	0.674419
808	0.72093
809	0.744186
810	0.697674
811	0.55814
812	0.674419
813	0.72093
814	0.651163
815	0.651163
816	0.767442
817	0.72093
818	0.744186
819	0.581395
820	0.697674
821	0.627907
822	0.697674
823	0.674419
824	0.744186
825	0.744186
826	0.744186
827	0.697674
828	0.651163
829	0.651163
830	0.674419
831	0.651163
832	0.651163
833	0.744186
834	0.674419
835	0.697674
836	0.72093
837	0.627907
838	0.697674
839	0.581395
840	0.744186
841	0.651163
842	0.697674
843	0.744186
844	0.72093
845	0.697674
846	0.651163
847	0.72093
848	0.627907
849	0.697674
850	0.72093
851	0.744186
852	0.627907
853	0.581395
854	0.697674
855	0.651163
856	0.72093
857	0.651163
858	0.674419
859	0.72093
860	0.697674
861	0.72093
862	0.72093
863	0.651163
864	0.651163
865	0.674419
866	0.581395
867	0.697674
868	0.674419
869	0.744186
870	0.627907
871	0.744186
872	0.72093
873	0.674419
874	0.674419
875	0.674419
876	0.674419
877	0.627907
878	0.674419
879	0.767442
880	0.627907
881	0.674419
882	0.697674
883	0.581395
884	0.697674
885	0.674419
886	0.627907
887	0.72093
888	0.72093
889	0.697674
890	0.697674
891	0.674419
892	0.674419
893	0.72093
894	0.790698
895	0.767442
896	0.697674
897	0.744186
898	0.697674
899	0.767442
900	0.674419
901	0.674419
902	0.627907
903	0.72093
904	0.604651
905	0.674419
906	0.72093
907	0.697674
908	0.697674
909	0.674419
910	0.72093
911	0.674419
912	0.674419
913	0.651163
914	0.697674
915	0.651163
916	0.697674
917	0.697674
918	0.744186
919	0.674419
920	0.697674
921	0.72093
922	0.697674
923	0.651163
924	0.697674
925	0.790698
926	0.674419
927	0.697674
928	0.697674
929	0.55814
930	0.674419
931	0.697674
932	0.767442
933	0.651163
934	0.651163
935	0.72093
936	0.674419
937	0.674419
938	0.72093
939	0.674419
940	0.697674
941	0.674419
942	0.651163
943	0.697674
944	0.674419
945	0.674419
946	0.697674
947	0.72093
948	0.790698
949	0.744186
950	0.697674
951	0.697674
952	0.674419
953	0.697674
954	0.697674
955	0.627907
956	0.697674
957	0.744186
958	0.697674
959	0.744186
960	0.697674
961	0.697674
962	0.72093
963	0.674419
964	0.651163
965	0.674419
966	0.651163
967	0.767442
968	0.651163
969	0.651163
970	0.627907
971	0.674419
972	0.744186
973	0.72093
974	0.651163
975	0.744186
976	0.674419
977	0.697674
978	0.72093
979	0.72093
980	0.627907
981	0.674419
982	0.72093
983	0.72093
984	0.72093
985	0.55814
986	0.72093
987	0.651163
988	0.674419
989	0.790698
990	0.651163
991	0.697674
992	0.697674
993	0.651163
994	0.604651
995	0.744186
996	0.651163
997	0.72093
998	0.674419
999	0.697674
1000	0.627907

## Sheet: Figure6_Probeoverlap
Random set	Overlap_num
1	128
2	118
3	112
4	113
5	102
6	116
7	103
8	116
9	123
10	100
11	109
12	105
13	114
14	118
15	118
16	116
17	104
18	120
19	117
20	123
21	111
22	113
23	118
24	120
25	106
26	112
27	121
28	111
29	113
30	121
31	120
32	115
33	116
34	110
35	113
36	112
37	117
38	123
39	112
40	115
41	123
42	120
43	107
44	113
45	103
46	120
47	112
48	110
49	110
50	117
51	117
52	112
53	109
54	119
55	106
56	114
57	119
58	122
59	108
60	112
61	126
62	110
63	112
64	105
65	117
66	110
67	114
68	111
69	112
70	125
71	114
72	117
73	110
74	116
75	127
76	112
77	125
78	123
79	106
80	118
81	115
82	117
83	114
84	119
85	113
86	114
87	118
88	109
89	117
90	117
91	121
92	125
93	116
94	121
95	109
96	125
97	116
98	119
99	116
100	110
101	107
102	112
103	105
104	112
105	112
106	119
107	111
108	127
109	117
110	108
111	125
112	125
113	123
114	119
115	114
116	116
117	127
118	123
119	116
120	125
121	116
122	119
123	126
124	115
125	113
126	118
127	122
128	120
129	121
130	116
131	116
132	122
133	118
134	109
135	122
136	110
137	105
138	104
139	116
140	114
141	114
142	118
143	107
144	107
145	113
146	122
147	122
148	106
149	119
150	105
151	125
152	121
153	117
154	105
155	112
156	96
157	112
158	119
159	122
160	117
161	116
162	108
163	109
164	115
165	123
166	117
167	122
168	120
169	111
170	114
171	113
172	107
173	106
174	120
175	127
176	112
177	107
178	110
179	114
180	118
181	116
182	104
183	115
184	115
185	122
186	110
187	114
188	116
189	124
190	117
191	117
192	121
193	112
194	119
195	116
196	111
197	104
198	113
199	123
200	116
201	115
202	109
203	124
204	112
205	116
206	115
207	119
208	111
209	119
210	113
211	111
212	119
213	101
214	121
215	114
216	120
217	107
218	108
219	123
220	112
221	123
222	111
223	120
224	119
225	113
226	123
227	105
228	121
229	118
230	107
231	113
232	116
233	97
234	114
235	116
236	114
237	111
238	111
239	115
240	117
241	119
242	117
243	121
244	111
245	110
246	112
247	110
248	118
249	111
250	121
251	108
252	115
253	114
254	115
255	108
256	130
257	110
258	113
259	116
260	121
261	108
262	110
263	119
264	121
265	119
266	108
267	102
268	121
269	109
270	124
271	127
272	111
273	113
274	117
275	112
276	117
277	128
278	118
279	114
280	126
281	101
282	121
283	111
284	108
285	111
286	122
287	129
288	129
289	116
290	103
291	114
292	118
293	119
294	118
295	118
296	117
297	111
298	116
299	108
300	119
301	118
302	118
303	123
304	116
305	119
306	116
307	110
308	115
309	121
310	127
311	112
312	121
313	134
314	117
315	118
316	120
317	117
318	118
319	125
320	120
321	111
322	115
323	117
324	112
325	113
326	120
327	110
328	107
329	121
330	133
331	118
332	122
333	114
334	116
335	116
336	110
337	105
338	110
339	99
340	117
341	123
342	96
343	117
344	115
345	113
346	118
347	127
348	108
349	110
350	114
351	113
352	109
353	114
354	116
355	104
356	121
357	120
358	119
359	117
360	109
361	108
362	118
363	115
364	121
365	102
366	112
367	116
368	120
369	111
370	114
371	107
372	106
373	103
374	119
375	120
376	126
377	111
378	114
379	114
380	114
381	122
382	104
383	119
384	117
385	103
386	114
387	113
388	113
389	110
390	108
391	104
392	120
393	117
394	122
395	121
396	120
397	123
398	112
399	117
400	107
401	109
402	122
403	111
404	115
405	112
406	112
407	115
408	117
409	124
410	113
411	94
412	108
413	121
414	115
415	121
416	123
417	116
418	119
419	119
420	120
421	125
422	109
423	118
424	115
425	115
426	102
427	116
428	109
429	100
430	120
431	110
432	117
433	105
434	117
435	115
436	122
437	118
438	113
439	121
440	111
441	109
442	128
443	106
444	115
445	104
446	125
447	118
448	118
449	121
450	110
451	112
452	106
453	114
454	119
455	110
456	103
457	119
458	110
459	118
460	109
461	122
462	120
463	114
464	131
465	101
466	115
467	117
468	110
469	111
470	124
471	110
472	116
473	113
474	117
475	124
476	122
477	112
478	106
479	114
480	106
481	114
482	114
483	109
484	114
485	113
486	106
487	123
488	118
489	111
490	115
491	111
492	117
493	106
494	112
495	109
496	111
497	118
498	118
499	116
500	110
501	113
502	120
503	118
504	116
505	113
506	112
507	110
508	109
509	111
510	116
511	118
512	115
513	109
514	117
515	117
516	115
517	112
518	111
519	120
520	119
521	122
522	121
523	114
524	116
525	118
526	106
527	115
528	114
529	108
530	113
531	108
532	110
533	119
534	112
535	114
536	119
537	106
538	111
539	111
540	121
541	112
542	108
543	111
544	111
545	115
546	120
547	114
548	104
549	115
550	116
551	121
552	131
553	117
554	123
555	115
556	118
557	118
558	105
559	114
560	119
561	112
562	110
563	114
564	113
565	100
566	128
567	113
568	113
569	125
570	118
571	117
572	124
573	111
574	114
575	128
576	123
577	113
578	118
579	115
580	116
581	116
582	128
583	110
584	114
585	117
586	114
587	110
588	122
589	113
590	116
591	105
592	107
593	112
594	113
595	106
596	122
597	119
598	111
599	131
600	102
601	124
602	118
603	108
604	107
605	111
606	101
607	116
608	115
609	123
610	113
611	115
612	113
613	117
614	114
615	117
616	111
617	118
618	115
619	114
620	115
621	115
622	112
623	122
624	124
625	121
626	113
627	110
628	119
629	110
630	116
631	121
632	110
633	104
634	104
635	124
636	111
637	112
638	119
639	103
640	119
641	102
642	114
643	113
644	122
645	108
646	119
647	116
648	118
649	104
650	117
651	116
652	120
653	109
654	118
655	123
656	104
657	100
658	111
659	116
660	128
661	117
662	118
663	122
664	108
665	123
666	124
667	107
668	120
669	115
670	100
671	101
672	113
673	120
674	115
675	113
676	108
677	118
678	107
679	124
680	111
681	116
682	110
683	118
684	112
685	114
686	110
687	116
688	125
689	112
690	108
691	114
692	110
693	114
694	121
695	103
696	117
697	107
698	113
699	113
700	113
701	103
702	122
703	107
704	117
705	121
706	120
707	119
708	131
709	109
710	121
711	120
712	114
713	113
714	117
715	109
716	117
717	121
718	121
719	113
720	113
721	109
722	115
723	114
724	103
725	118
726	131
727	110
728	113
729	120
730	113
731	121
732	121
733	104
734	115
735	121
736	111
737	115
738	126
739	104
740	107
741	119
742	113
743	115
744	114
745	123
746	109
747	105
748	108
749	109
750	113
751	108
752	110
753	116
754	116
755	107
756	108
757	112
758	109
759	127
760	111
761	116
762	104
763	118
764	122
765	115
766	98
767	127
768	115
769	124
770	112
771	120
772	110
773	120
774	114
775	114
776	119
777	118
778	118
779	120
780	104
781	123
782	111
783	118
784	102
785	125
786	116
787	116
788	119
789	115
790	107
791	114
792	111
793	118
794	116
795	108
796	119
797	109
798	116
799	131
800	109
801	106
802	116
803	111
804	122
805	112
806	125
807	108
808	109
809	121
810	116
811	98
812	116
813	119
814	116
815	103
816	114
817	112
818	120
819	106
820	121
821	123
822	113
823	118
824	110
825	119
826	119
827	101
828	118
829	107
830	108
831	113
832	112
833	108
834	108
835	118
836	108
837	111
838	114
839	123
840	110
841	108
842	120
843	122
844	109
845	117
846	110
847	100
848	111
849	120
850	105
851	115
852	117
853	112
854	106
855	114
856	111
857	115
858	114
859	125
860	119
861	115
862	120
863	117
864	110
865	117
866	116
867	129
868	126
869	112
870	121
871	113
872	107
873	110
874	116
875	116
876	121
877	106
878	116
879	118
880	121
881	111
882	118
883	114
884	117
885	115
886	102
887	104
888	117
889	106
890	114
891	116
892	113
893	113
894	125
895	113
896	117
897	108
898	125
899	105
900	114
901	100
902	113
903	117
904	122
905	117
906	109
907	115
908	117
909	122
910	124
911	110
912	113
913	120
914	124
915	120
916	115
917	110
918	115
919	119
920	118
921	122
922	118
923	118
924	108
925	113
926	118
927	121
928	110
929	109
930	118
931	116
932	115
933	114
934	114
935	115
936	113
937	125
938	117
939	121
940	124
941	113
942	115
943	118
944	117
945	118
946	112
947	123
948	113
949	114
950	112
951	129
952	109
953	116
954	109
955	110
956	112
957	107
958	100
959	109
960	117
961	121
962	116
963	120
964	111
965	115
966	107
967	118
968	116
969	124
970	106
971	110
972	118
973	114
974	114
975	125
976	116
977	114
978	98
979	116
980	116
981	117
982	101
983	102
984	115
985	108
986	115
987	115
988	118
989	117
990	122
991	105
992	115
993	119
994	106
995	115
996	108
997	111
998	121
999	118
1000	113
1001	126
1002	109
1003	109
1004	104
1005	109
1006	114
1007	117
1008	101
1009	105
1010	107
1011	114
1012	119
1013	120
1014	112
1015	115
1016	121
1017	109
1018	112
1019	121
1020	114
1021	122
1022	113
1023	115
1024	115
1025	117
1026	119
1027	111
1028	109
1029	124
1030	116
1031	114
1032	100
1033	124
1034	120
1035	115
1036	119
1037	118
1038	120
1039	109
1040	116
1041	111
1042	107
1043	104
1044	107
1045	122
1046	114
1047	116
1048	104
1049	118
1050	118
1051	104
1052	126
1053	123
1054	123
1055	113
1056	111
1057	124
1058	109
1059	114
1060	116
1061	117
1062	111
1063	122
1064	108
1065	110
1066	109
1067	114
1068	120
1069	117
1070	109
1071	115
1072	115
1073	113
1074	116
1075	107
1076	114
1077	117
1078	119
1079	118
1080	108
1081	131
1082	110
1083	113
1084	123
1085	122
1086	110
1087	111
1088	104
1089	118
1090	115
1091	105
1092	112
1093	115
1094	107
1095	111
1096	112
1097	124
1098	105
1099	106
1100	125
1101	115
1102	109
1103	117
1104	115
1105	114
1106	112
1107	109
1108	116
1109	108
1110	128
1111	119
1112	116
1113	112
1114	115
1115	112
1116	108
1117	118
1118	107
1119	104
1120	120
1121	113
1122	122
1123	116
1124	112
1125	113
1126	116
1127	113
1128	116
1129	115
1130	116
1131	122
1132	109
1133	106
1134	114
1135	114
1136	112
1137	120
1138	117
1139	106
1140	110
1141	125
1142	118
1143	106
1144	108
1145	113
1146	110
1147	107
1148	126
1149	113
1150	109
1151	114
1152	116
1153	121
1154	110
1155	114
1156	113
1157	125
1158	115
1159	123
1160	113
1161	120
1162	111
1163	102
1164	126
1165	107
1166	119
1167	121
1168	120
1169	108
1170	105
1171	120
1172	111
1173	123
1174	104
1175	122
1176	113
1177	114
1178	121
1179	110
1180	110
1181	113
1182	108
1183	117
1184	116
1185	113
1186	113
1187	117
1188	118
1189	109
1190	115
1191	124
1192	124
1193	111
1194	114
1195	120
1196	104
1197	127
1198	128
1199	115
1200	113
1201	108
1202	112
1203	108
1204	115
1205	112
1206	108
1207	113
1208	108
1209	135
1210	120
1211	125
1212	106
1213	102
1214	108
1215	120
1216	112
1217	110
1218	120
1219	120
1220	116
1221	111
1222	126
1223	120
1224	117
1225	115
1226	112
1227	123
1228	115
1229	106
1230	116
1231	112
1232	115
1233	114
1234	115
1235	114
1236	108
1237	113
1238	110
1239	105
1240	104
1241	120
1242	115
1243	120
1244	106
1245	107
1246	109
1247	111
1248	112
1249	120
1250	124
1251	104
1252	119
1253	118
1254	126
1255	114
1256	115
1257	117
1258	112
1259	115
1260	119
1261	107
1262	116
1263	114
1264	114
1265	118
1266	119
1267	118
1268	114
1269	124
1270	115
1271	124
1272	119
1273	111
1274	103
1275	110
1276	109
1277	112
1278	103
1279	117
1280	113
1281	115
1282	134
1283	111
1284	103
1285	108
1286	125
1287	104
1288	111
1289	102
1290	114
1291	119
1292	115
1293	120
1294	114
1295	115
1296	110
1297	111
1298	102
1299	113
1300	109
1301	116
1302	112
1303	99
1304	108
1305	122
1306	112
1307	110
1308	109
1309	107
1310	112
1311	120
1312	119
1313	112
1314	118
1315	117
1316	121
1317	108
1318	109
1319	115
1320	113
1321	117
1322	114
1323	113
1324	117
1325	121
1326	110
1327	113
1328	117
1329	117
1330	113
1331	125
1332	112
1333	111
1334	123
1335	111
1336	105
1337	110
1338	115
1339	101
1340	111
1341	109
1342	109
1343	107
1344	114
1345	111
1346	112
1347	115
1348	105
1349	109
1350	122
1351	102
1352	118
1353	116
1354	117
1355	119
1356	109
1357	106
1358	115
1359	102
1360	118
1361	111
1362	110
1363	111
1364	116
1365	117
1366	114
1367	114
1368	109
1369	109
1370	116
1371	120
1372	116
1373	125
1374	119
1375	108
1376	110
1377	128
1378	115
1379	117
1380	118
1381	108
1382	113
1383	113
1384	119
1385	125
1386	115
1387	123
1388	115
1389	123
1390	114
1391	118
1392	112
1393	112
1394	116
1395	122
1396	117
1397	111
1398	110
1399	121
1400	118
1401	117
1402	122
1403	103
1404	107
1405	113
1406	113
1407	117
1408	118
1409	118
1410	130
1411	114
1412	110
1413	119
1414	117
1415	114
1416	108
1417	114
1418	109
1419	111
1420	114
1421	117
1422	109
1423	116
1424	118
1425	118
1426	128
1427	123
1428	112
1429	113
1430	116
1431	108
1432	123
1433	114
1434	117
1435	125
1436	114
1437	109
1438	118
1439	104
1440	109
1441	120
1442	119
1443	118
1444	124
1445	118
1446	124
1447	117
1448	122
1449	107
1450	111
1451	119
1452	127
1453	117
1454	115
1455	119
1456	109
1457	119
1458	105
1459	124
1460	111
1461	116
1462	117
1463	119
1464	106
1465	115
1466	113
1467	114
1468	112
1469	125
1470	122
1471	113
1472	114
1473	109
1474	122
1475	109
1476	112
1477	120
1478	112
1479	120
1480	110
1481	108
1482	118
1483	115
1484	119
1485	118
1486	108
1487	131
1488	116
1489	118
1490	115
1491	98
1492	110
1493	124
1494	116
1495	121
1496	128
1497	117
1498	123
1499	110
1500	102
1501	121
1502	110
1503	120
1504	127
1505	113
1506	117
1507	117
1508	112
1509	108
1510	116
1511	112
1512	120
1513	111
1514	109
1515	127
1516	122
1517	117
1518	128
1519	116
1520	126
1521	116
1522	111
1523	114
1524	119
1525	123
1526	121
1527	110
1528	111
1529	110
1530	119
1531	113
1532	125
1533	118
1534	118
1535	110
1536	120
1537	112
1538	116
1539	117
1540	129
1541	112
1542	118
1543	115
1544	112
1545	116
1546	108
1547	110
1548	113
1549	130
1550	121
1551	103
1552	110
1553	119
1554	112
1555	112
1556	121
1557	115
1558	123
1559	122
1560	115
1561	120
1562	105
1563	104
1564	113
1565	112
1566	120
1567	102
1568	106
1569	128
1570	110
1571	118
1572	121
1573	122
1574	122
1575	114
1576	114
1577	117
1578	120
1579	111
1580	118
1581	126
1582	114
1583	115
1584	116
1585	123
1586	112
1587	120
1588	114
1589	107
1590	107
1591	121
1592	121
1593	124
1594	111
1595	120
1596	109
1597	113
1598	111
1599	122
1600	124
1601	111
1602	103
1603	107
1604	120
1605	109
1606	120
1607	112
1608	99
1609	124
1610	109
1611	114
1612	116
1613	112
1614	107
1615	122
1616	117
1617	118
1618	116
1619	120
1620	115
1621	118
1622	118
1623	111
1624	108
1625	133
1626	108
1627	113
1628	107
1629	107
1630	112
1631	110
1632	110
1633	119
1634	108
1635	116
1636	108
1637	115
1638	110
1639	115
1640	109
1641	114
1642	105
1643	109
1644	113
1645	118
1646	114
1647	103
1648	115
1649	116
1650	115
1651	127
1652	118
1653	125
1654	114
1655	107
1656	115
1657	107
1658	119
1659	128
1660	112
1661	120
1662	116
1663	111
1664	109
1665	106
1666	116
1667	121
1668	112
1669	115
1670	110
1671	114
1672	120
1673	117
1674	116
1675	110
1676	113
1677	122
1678	109
1679	111
1680	123
1681	112
1682	112
1683	100
1684	117
1685	106
1686	114
1687	117
1688	104
1689	116
1690	118
1691	113
1692	115
1693	113
1694	112
1695	112
1696	122
1697	124
1698	112
1699	116
1700	108
1701	117
1702	121
1703	129
1704	120
1705	119
1706	108
1707	111
1708	120
1709	119
1710	114
1711	106
1712	110
1713	115
1714	122
1715	105
1716	111
1717	116
1718	125
1719	122
1720	110
1721	112
1722	99
1723	112
1724	119
1725	100
1726	120
1727	126
1728	100
1729	121
1730	108
1731	107
1732	121
1733	115
1734	108
1735	116
1736	106
1737	112
1738	117
1739	108
1740	128
1741	111
1742	111
1743	117
1744	114
1745	118
1746	119
1747	110
1748	101
1749	120
1750	119
1751	104
1752	122
1753	111
1754	108
1755	114
1756	108
1757	125
1758	109
1759	111
1760	110
1761	109
1762	113
1763	112
1764	113
1765	103
1766	123
1767	116
1768	104
1769	121
1770	112
1771	115
1772	125
1773	108
1774	113
1775	117
1776	126
1777	106
1778	119
1779	117
1780	115
1781	114
1782	104
1783	120
1784	119
1785	124
1786	115
1787	118
1788	114
1789	117
1790	117
1791	106
1792	116
1793	121
1794	112
1795	121
1796	118
1797	110
1798	113
1799	128
1800	125
1801	123
1802	115
1803	118
1804	104
1805	121
1806	111
1807	116
1808	111
1809	120
1810	109
1811	110
1812	105
1813	119
1814	121
1815	107
1816	110
1817	122
1818	122
1819	121
1820	117
1821	114
1822	110
1823	109
1824	103
1825	113
1826	111
1827	114
1828	128
1829	126
1830	126
1831	112
1832	106
1833	115
1834	104
1835	100
1836	117
1837	114
1838	118
1839	117
1840	113
1841	121
1842	113
1843	129
1844	107
1845	122
1846	108
1847	115
1848	123
1849	109
1850	115
1851	112
1852	117
1853	118
1854	126
1855	111
1856	119
1857	106
1858	113
1859	122
1860	113
1861	116
1862	119
1863	117
1864	109
1865	112
1866	127
1867	114
1868	111
1869	108
1870	103
1871	116
1872	116
1873	118
1874	108
1875	114
1876	107
1877	131
1878	119
1879	127
1880	103
1881	120
1882	115
1883	113
1884	106
1885	114
1886	116
1887	113
1888	112
1889	109
1890	109
1891	114
1892	119
1893	110
1894	118
1895	127
1896	116
1897	111
1898	113
1899	116
1900	116
1901	119
1902	117
1903	119
1904	122
1905	121
1906	122
1907	117
1908	116
1909	111
1910	120
1911	122
1912	124
1913	117
1914	128
1915	115
1916	121
1917	112
1918	118
1919	115
1920	119
1921	106
1922	117
1923	110
1924	117
1925	108
1926	122
1927	115
1928	112
1929	110
1930	117
1931	118
1932	119
1933	122
1934	106
1935	120
1936	115
1937	111
1938	114
1939	117
1940	110
1941	101
1942	116
1943	120
1944	101
1945	117
1946	117
1947	122
1948	111
1949	119
1950	106
1951	114
1952	116
1953	119
1954	112
1955	116
1956	114
1957	111
1958	104
1959	125
1960	113
1961	123
1962	109
1963	120
1964	102
1965	122
1966	116
1967	116
1968	110
1969	112
1970	121
1971	122
1972	106
1973	116
1974	119
1975	114
1976	114
1977	118
1978	105
1979	123
1980	112
1981	121
1982	107
1983	111
1984	121
1985	106
1986	111
1987	108
1988	122
1989	100
1990	111
1991	119
1992	121
1993	124
1994	110
1995	133
1996	116
1997	103
1998	124
1999	108
[truncated: 98,001 more rows]

## Sheet: Supplement_ABSDIFF_Human
	RespLabels	ILMN_2389013	ILMN_1760143	ILMN_2092664	ILMN_1778796	ILMN_1703538	ILMN_1792473	ILMN_2362122	ILMN_1667086	ILMN_1652505	ILMN_2330948	ILMN_1802203	ILMN_1718610	ILMN_2398847	ILMN_1806705	ILMN_2397776	ILMN_1695414	ILMN_1783304	ILMN_1654322	ILMN_1759628	ILMN_2307883	ILMN_2310621	ILMN_1809027	ILMN_2339779	ILMN_1798485	ILMN_1775743	ILMN_1777765	ILMN_1804656	ILMN_1806456	ILMN_3307757	ILMN_1682761	ILMN_1784299	ILMN_3251733	ILMN_1707503	ILMN_1689102	ILMN_2229940	ILMN_1672124	ILMN_1761941	ILMN_1698770	ILMN_1777477	ILMN_3307818	ILMN_1760628	ILMN_2192281	ILMN_3244319	ILMN_1692948	ILMN_2232166	ILMN_1730433	ILMN_2392274	ILMN_1662973
Sample1	1	0.114814	0.063933	0.259108	0.005318	0.242445	0.151721	0.024616	0.107653	0.11513	0.380555	0.073706	0.204931	0.003696	0.141947	0.098405	0.165285	0.154907	0.050142	0.054279	0.353232	0.238957	0.146485	0.149164	0.087946	0.092852	0.259918	0.219112	0.206768	0.273798	0.272254	0.084861	0.020482	0.055	0.311197	0.050875	0.642837	0.644928	0.097358	0.180089	0.149097	0.35291	0.420558	0.257016	0.338391	0.000332	0.228483	0.020882	0.016225
Sample2	1	0.177932	0.194701	0.096205	0.501551	0.144568	0.184828	0.161208	0.014276	0.206859	0.112664	0.135044	0.066133	0.001579	0.217796	0.151945	0.208263	0.073835	0.081325	0.186729	0.016478	0.111406	0.162223	0.030692	0.150786	0.193665	0.00248	0.071915	0.086696	0.215239	0.06886	0.063442	0.106203	0.052109	0.296215	0.144427	0.252296	0.183354	0.143818	0.424133	0.018754	0.163061	0.299207	0.109698	0.113851	0.003982	0.006462	0.181663	0.330083
Sample3	1	0.094274	0.006427	0.0413	0.365322	0.607497	0.416467	0.013873	0.29314	0.226515	0.393166	0.482691	0.24407	0.133144	0.189742	0.221402	0.101791	0.518204	0.797811	0.525105	0.054869	0.020132	0.053628	0.367928	0.268687	0.277095	0.557642	0.068982	0.061838	0.695845	0.689504	0.000267	0.094436	0.478683	0.104566	0.338876	0.469645	0.585731	0.106745	0.493147	0.197129	0.542974	0.027787	1.69526	0.00692	0.258516	0.315684	0.351224	0.04913
Sample4	1	0.205147	0.015743	0.012913	0.412589	0.330787	0.269503	0.208855	0.018574	0.128917	0.017483	0.049826	0.124232	0.034531	0.050566	0.233702	0.665081	0.280127	0.044876	0.080868	0.052941	0.11401	0.057478	0.067015	0.135819	0.176936	0.061251	0.168605	0.22371	0.104955	0.109163	0.200389	0.149889	0.042246	0.081339	0.415917	0.22584	0.339451	0.47524	0.384034	0.043255	0.388038	0.195961	0.114469	0.256073	0.113187	0.059724	0.076622	0.080879
Sample5	0	0.035913	0.154394	0.352491	0.183314	0.449483	0.545633	0.349891	0.490967	0.194336	0.482823	0.28322	0.569752	0.451828	0.233471	0.17884	0.08561	0.05316	0.082086	0.328826	0.007594	0.044222	0.165867	0.118822	0.252826	0.413466	0.26089	0.204231	0.990087	0.049004	0.289402	0.144446	0.397046	0.146659	0.693991	0.238802	0.018454	0.285527	0.052563	0.66155	0.22576	0.35997	0.006305	0.49083	0.462201	0.275076	0.264773	0.519417	0.239292
Sample6	1	0.168609	0.010632	0.291732	0.496893	0.11488	0.101287	0.046291	0.009903	0.018326	0.487466	0.05046	0.195469	0.10349	0.026339	0.043742	0.263404	0.029076	0.109024	0.216551	0.061012	0.014381	0.147545	0.050528	0.115436	0.017742	0.090815	0.249272	0.259885	0.06159	0.119165	0.082457	0.308137	0.120624	0.015104	0.260079	0.116057	0.249312	0.28061	0.035939	0.171219	0.420743	0.00932	0.029923	0.077062	0.030004	0.262195	0.089142	0.37668
Sample7	1	0.033793	0.085068	0.301427	0.342469	0.341055	0.308683	0.024251	0.010987	0.050797	0.072962	0.018559	0.264229	0.221672	0.045157	0.03157	0.085149	0.209155	0.068474	0.400462	0.067271	0.260615	0.016217	0.120073	0.212326	0.311089	0.313968	0.555846	0.429029	0.337649	0.499453	0.214824	0.168141	0.184175	0.046648	0.229866	0.235664	0.268959	0.377912	0.184985	0.035908	0.160502	0.106525	0.065913	0.145984	0.034098	0.491158	0.383146	0.135717
Sample8	0	0.254313	0.28945	0.265096	0.189765	0.50006	0.448517	0.278493	0.156963	0.056671	0.401807	0.388868	0.279898	0.326942	0.168826	0.397862	0.189394	0.104898	0.311671	0.088546	0.02624	0.197147	0.118076	0.092969	0.061075	0.234376	0.294628	0.018869	0.63767	0.382274	0.447942	0.103314	0.028417	0.083376	0.226733	0.001289	0.16656	0.120712	0.212114	0.079649	0.159264	0.026411	0.269522	0.301461	0.132621	0.138564	0.199206	0.08456	0.25475
Sample9	1	0.281756	0.184889	0.121665	0.327029	0.332139	0.186761	0.30206	0.139897	0.223485	0.082352	0.171434	0.103481	0.115779	0.043447	0.099454	0.284449	0.417439	0.345437	0.449963	0.116147	0.018824	0.316272	0.012296	0.046689	0.454975	0.135724	0.003483	0.065925	0.06781	0.499173	0.34629	0.133014	0.025986	0.510731	0.614543	1.0254	0.539302	0.181751	0.286348	0.3149	0.024511	0.313284	0.377007	0.488152	0.328284	0.122704	0.168692	0.203208
Sample10	0	0.429782	0.278524	0.349754	0.135569	0.206319	0.054186	0.373239	0.109727	0.182197	0.52314	0.319613	0.172384	0.277773	0.472241	0.352007	0.425432	0.437095	0.176472	0.820422	0.061525	0.291588	0.23478	0.217797	0.380941	0.430137	0.012507	0.186189	0.102363	0.276877	0.486504	0.548859	0.138139	0.152044	0.40459	0.16	0.567459	1.0516	0.510618	0.330522	0.653002	0.440304	0.0875	0.544401	0.239666	0.213328	0.053882	0.066683	0.752889
Sample11	0	0.141768	0.1007	0.345987	0.16392	0.697473	0.604166	0.099447	0.168748	0.071434	0.152048	0.28553	0.114627	0.205438	0.29268	0.31307	0.105998	0.33811	0.235436	0.336036	0.047384	0.159807	0.427011	0.352376	0.277436	0.235803	0.172125	0.312803	0.15637	0.454994	0.751569	0.187897	0.130446	0.343916	0.045701	0.522049	0.506019	0.586772	0.279162	0.797624	0.577837	0.358145	0.589999	0.646471	0.357049	0.338134	0.226659	0.017066	0.223481
Sample12	1	0.115475	0.031343	0.188762	0.084392	0.038752	0.075195	0.342355	0.350547	0.016418	0.236139	0.047939	0.265851	0.45816	0.288931	0.160266	0.105961	0.096859	0.108592	0.014935	0.034474	0.108715	0.103095	0.034191	0.056442	0.328401	0.010167	0.149796	0.140808	0.228529	0.037371	0.26308	0.141528	0.056925	0.617857	0.128337	0.443141	0.02859	0.32105	0.379873	0.207341	0.429306	0.103111	0.046996	0.300649	0.226041	0.504759	0.296135	0.410717
Sample13	1	0.008964	0.19009	0.029148	0.123463	0.042969	0.029008	0.118294	0.037166	0.209908	0.393274	0.038696	0.100845	0.223908	0.205929	0.311226	0.20908	0.170292	0.03853	0.088724	0.024921	0.102164	0.319456	0.088138	0.071564	0.253364	0.306154	0.099594	0.090775	0.131392	0.106184	0.101754	0.030323	0.246064	0.072412	0.360167	0.130514	0.380113	0.566415	0.081058	0.15893	0.014395	0.535951	0.322303	0.117176	0.242965	0.261377	0.004388	0.416627
Sample14	1	0.189624	0.067089	0.02887	0.332605	0.330195	0.208399	0.198632	0.210619	0.225433	0.199045	0.160349	0.46749	0.67175	0.054012	0.096879	0.239451	0.126827	0.021568	0.118024	0.190758	0.049556	0.101131	0.054247	0.007133	0.421885	0.220458	0.100147	0.393241	0.546906	0.582199	0.045983	0.248342	0.112387	0.295975	0.321757	0.666269	0.175367	0.051606	0.17244	0.057273	0.357462	0.078689	0.274231	0.286163	0.018811	0.441486	0.062995	0.094978
Sample15	1	0.177063	0.158866	0.118625	0.278065	0.282319	0.261459	0.218391	0.269579	0.043326	0.117921	0.269791	0.359144	0.067104	0.365442	0.025762	0.268781	0.061331	0.011691	0.118445	0.209304	0.260611	0.393078	0.303102	0.249852	0.001867	0.248042	0.1673	0.72378	0.113146	0.141524	0.010824	0.061503	0.229589	0.242506	0.68055	0.253274	0.566734	0.255667	0.283796	0.37987	0.373912	0.150741	0.527074	0.252878	0.155677	0.742942	0.191238	0.083683
Sample16	1	0.206709	0.120112	0.377602	0.223925	0.327846	0.586201	0.161376	0.041103	0.231869	0.396898	0.110497	0.165897	0.065503	0.435605	0.098989	0.450836	0.055683	0.179039	0.057653	0.109114	0.026618	0.015462	0.208981	0.151454	0.265542	0.279363	0.033551	0.124378	0.022546	0.368789	0.052119	0.17877	0.064225	0.066415	0.197863	0.351968	0.724548	0.708762	0.417623	0.623812	0.252997	0.416686	0.755942	0.484785	0.160878	0.204483	0.315309	0.117931
Sample17	1	0.099388	0.024083	0.21984	0.022343	0.081018	0.024504	0.084133	0.005596	0.229089	0.068979	0.325851	0.270633	0.034771	0.190048	0.161711	0.009491	0.166556	0.132416	0.403647	0.127122	0.188889	0.092204	0.211327	0.01598	0.0889	0.382564	0.057603	0.129622	0.286409	0.00255	0.030085	0.022065	0.08631	0.275812	0.256473	0.02514	0.045104	0.558378	0.021626	0.061028	0.220392	0.011567	1.06232	0.051969	0.063666	0.059141	0.251297	0.132967
Sample18	1	0.095007	0.174721	0.197921	0.161505	0.212159	0.154232	0.022236	0.056108	0.084755	0.082991	0.112982	0.291529	0.081278	0.332538	0.032054	0.201073	0.34286	0.129492	0.647034	0.103197	0.197229	0.002216	0.04234	0.121316	0.312487	0.42373	0.120669	1.02132	0.133571	0.155266	0.170631	0.06866	0.017813	0.087039	0.23151	0.44795	0.281374	0.660515	0.174505	0.101506	0.22544	0.101245	0.575697	0.008437	0.152301	0.534822	0.319174	0.041856
Sample19	1	0.088852	0.032043	0.063851	0.015646	0.293998	0.357174	0.055836	0.166248	0.475842	0.02223	0.087846	0.065512	0.197831	0.05034	0.18717	0.166597	0.284352	0.293383	0.377544	0.420248	0.249109	0.097312	0.074165	0.051379	0.016088	0.232442	0.303737	0.408441	0.140214	0.297301	0.043574	0.032556	0.084714	0.051043	0.145256	0.525107	0.544878	0.367384	0.280398	0.552767	0.006901	0.405308	0.82347	0.115686	0.290605	0.409551	0.105734	0.199805
Sample20	1	0.088839	0.345793	0.089849	0.018093	0.031848	0.00418	0.124125	0.04667	0.198116	0.015965	0.045364	0.209118	0.086426	0.145863	0.060812	0.258462	0.326789	0.150728	0.412955	0.38571	0.127542	0.025851	0.084725	0.204235	0.157769	0.183671	0.046871	0.138323	0.236171	0.179822	0.236933	0.305146	0.328869	0.457551	0.628207	0.212809	0.058183	0.176081	0.230674	0.490968	0.20731	0.395573	0.984575	0.270441	0.286961	0.011565	0.007806	0.054448
Sample21	1	0.321441	0.222288	0.286202	0.323132	0.191591	0.082947	0.239751	0.286367	0.335678	0.208936	0.081939	0.474038	0.538117	0.185741	0.180216	0.259046	0.451854	0.260525	0.02424	0.072901	0.000955	0.237661	0.153479	0.126365	0.095273	0.263205	0.060012	0.479317	0.2031	0.545029	0.020124	0.043025	0.011801	0.470518	0.226645	0.434182	0.380176	0.528588	0.017409	0.375046	0.179025	0.017772	0.867323	0.406499	0.261369	0.250202	0.135068	0.008478
Sample22	1	0.141863	0.1592	0.182829	0.404141	0.356343	0.333038	0.081123	0.179958	0.082388	0.093032	0.22945	0.458438	0.279001	0.359654	0.437092	0.405375	0.197648	0.15913	0.102956	0.339845	0.346978	0.004404	0.168414	0.039615	0.11718	0.038701	0.043478	0.716601	0.499453	0.086443	0.002101	0.134189	0.13988	0.412674	0.145264	0.443377	0.22277	0.243998	0.211449	0.512361	0.344833	0.06264	0.131003	0.242977	0.180144	0.326369	0.147818	0.168524
Sample23	0	0.030972	0.099477	0.097511	0.120882	0.221534	0.184247	0.096485	0.001654	0.177471	0.001555	0.141943	0.122444	0.086037	0.10264	0.104068	0.092456	0.534507	0.132576	0.35024	0.179323	0.005679	0.016938	0.204096	0.169755	0.099163	0.115313	0.258132	0.686857	0.179089	0.298673	0.060232	0.101693	0.013962	0.103936	0.146558	0.96665	0.64913	0.172932	0.527464	0.024987	0.126017	0.16791	0.304777	0.007602	0.073628	0.324652	0.229911	0.311599
Sample24	1	0.068807	0.228371	0.362147	0.348907	0.227411	0.012978	0.166195	0.202155	0.184336	0.109636	0.041817	0.085848	0.303725	0.013823	0.031077	0.231209	0.177217	0.156657	0.329214	0.194425	0.111996	0.064062	0.199184	0.179655	0.170584	0.133982	0.033959	0.529657	0.474644	0.456022	0.251855	0.188737	0.249538	0.117482	0.498115	0.144508	0.1716	0.164744	0.160411	0.321229	0.003746	0.009948	0.14435	0.424644	0.10845	0.034193	0.233181	0.564076
Sample25	1	0.062675	0.347883	0.043278	0.112845	0.327632	0.217626	0.351674	0.116728	0.157211	0.519725	0.029888	0.019046	0.091394	0.710839	0.268007	0.237951	0.294456	0.354539	0.475034	0.342384	0.380973	0.013279	0.055406	0.074448	0.337478	0.042122	0.225488	0.016357	0.124633	0.369662	0.160523	0.166118	0.237426	0.208597	0.252874	0.714624	0.826567	0.454567	0.072934	0.113103	0.542109	0.483078	1.08935	0.004386	0.107906	0.365504	0.223656	0.435187
Sample26	1	0.003465	0.233525	0.252717	0.056395	0.257173	0.035774	0.015015	0.080188	0.130652	0.150535	0.064239	0.237326	0.218539	0.338152	0.221852	0.744498	0.213601	0.041884	0.325181	0.315284	0.186646	0.147478	0.277547	0.31374	0.08307	0.173569	0.157848	1.26819	0.022743	0.1183	0.27592	0.027136	0.241339	0.143976	0.544506	0.517319	0.080684	0.222403	0.16964	0.504736	0.20605	0.176622	0.023197	0.210666	0.135231	0.296786	0.212445	0.495647
Sample27	1	0.018284	0.300418	0.016186	0.075247	0.735155	0.476916	0.124955	0.306249	0.282254	0.353247	0.383646	0.112404	0.097094	0.29748	0.396636	0.43324	0.350253	0.737805	0.025141	0.059374	0.103263	0.034932	0.496821	0.386307	0.058816	0.261863	0.023963	0.018376	0.672116	0.075353	0.043313	0.547666	0.124177	0.389793	0.280552	0.647378	0.404522	0.294095	0.164419	0.393077	0.076852	0.027423	0.212601	0.276338	0.025675	0.068213	0.015574	0.504644
Sample28	1	0.14051	0.007147	0.401331	0.394993	0.070383	0.074265	0.242603	0.240002	0.062113	0.23836	0.248255	0.103354	0.10502	0.220765	0.365104	0.015671	0.237815	0.539762	0.20515	0.2394	0.108075	0.130416	0.057597	0.013519	0.079348	0.018258	0.187786	0.100735	0.008194	0.089114	0.145071	0.203783	0.07229	0.090363	0.132349	0.222418	0.464968	0.301925	0.12972	0.154597	0.068304	0.030842	0.645264	0.550938	0.018926	0.012371	0.288234	0.289729
Sample29	1	0.033621	0.139197	0.286186	0.193003	0.232662	0.222824	0.053628	0.17094	0.200017	0.179313	0.069008	0.269136	0.038566	0.108275	0.126142	0.024302	0.486375	0.198868	0.372697	0.22939	0.156218	0.296327	0.307017	0.265803	0.096513	0.242463	0.166277	0.495242	0.216196	0.36924	0.15757	0.010175	0.257453	0.608991	0.026698	0.202974	0.620808	0.02022	0.088192	0.242501	0.041569	0.148667	0.780453	0.492717	0.073341	0.279948	0.297105	0.333523
Sample30	1	0.184961	0.176611	0.315295	0.099477	0.027015	0.038219	0.159534	0.424915	0.271593	0.316241	0.026075	0.202783	0.224659	0.539064	0.285173	0.162098	0.430554	0.232832	0.287874	0.152525	0.240614	0.15821	0.035673	6.4e-05	0.169139	0.362693	0.028024	0.351146	0.179559	0.088283	0.001714	0.20263	0.042609	0.046536	0.044875	0.35805	0.604399	0.354944	0.003087	0.657065	0.299435	0.052958	1.83162	0.124387	0.10301	0.321701	0.11679	0.162409
Sample31	0	0.039662	0.009415	0.175416	0.179583	0.205266	0.183403	0.062332	0.07339	0.021769	0.198022	0.222254	0.201388	0.309522	0.061996	0.096819	0.200533	0.114368	0.290657	0.022835	0.313905	0.392488	0.015223	0.046908	0.053642	0.116352	0.07242	0.494943	0.6874	0.026315	0.119502	0.000598	0.157919	0.001981	0.03053	0.197298	0.465848	0.307967	0.363002	0.033026	0.118305	0.181968	0.281081	0.588564	0.007886	0.25631	0.429879	0.353103	0.016048
Sample32	1	0.032238	0.006391	0.11685	0.120096	0.029701	0.022728	0.076742	0.074291	0.166386	0.090007	0.182272	0.235857	0.134549	0.124356	0.208727	0.136502	0.256139	0.066024	0.219945	0.119998	0.069426	0.122717	0.128163	0.098947	0.080794	0.159627	0.207742	0.489035	0.147421	0.348119	0.19334	0.107353	0.137621	0.397905	0.262841	0.029071	0.002051	0.305192	0.190857	0.455061	0.099842	0.133394	0.580831	0.671465	0.433275	0.044843	0.009993	0.197846
Sample33	0	0.133996	0.1042	0.159727	0.597771	0.686595	0.218144	0.190529	0.048719	0.172353	0.103536	0.278657	0.092785	0.058025	0.325467	0.067044	0.200116	0.056312	0.30241	0.066481	0.107019	0.441766	0.22362	0.143016	0.121995	0.239561	0.304594	0.396454	0.614259	0.217662	0.110882	0.009953	0.085974	0.202787	0.251512	0.304687	0.611092	0.012351	0.075428	0.480947	0.009975	0.367135	0.093255	0.115757	0.187234	0.07951	0.285382	0.222565	0.403889
Sample34	1	0.063787	0.086724	0.152138	0.359986	0.257766	0.175625	0.272393	0.01582	0.416436	0.334899	0.098719	0.212205	0.064839	0.216253	0.173679	0.350651	0.307962	0.277132	0.385063	0.100233	0.178809	0.230444	0.25155	0.209455	0.112988	0.043178	0.026166	0.01069	0.493182	0.448344	0.177925	0.201593	0.162544	0.152396	0.417108	0.603298	0.349723	0.180078	0.056981	0.064671	0.001806	0.028368	0.107026	0.014078	0.083213	0.687035	0.195225	0.122411
Sample35	1	0.249572	0.238076	0.349239	0.052846	0.098165	0.127833	0.178344	0.060142	0.019646	0.105936	0.08784	0.046394	0.123236	0.262238	0.107765	0.436165	0.207126	0.034054	0.145528	0.119619	0.188633	0.011704	0.129728	0.020759	0.249882	0.344421	0.198591	0.01987	0.089874	0.181876	0.011818	0.115929	0.047094	0.164098	0.298357	0.19947	0.230157	0.145256	0.43969	0.015271	0.142226	0.12395	0.09671	0.067927	0.031914	0.154069	0.364789	0.569544
Sample36	1	0.31123	0.075584	0.526629	0.167616	0.088402	0.474768	0.225851	0.275143	0.141581	0.05193	0.315765	0.071607	0.023908	0.072147	0.260757	0.331337	0.12384	0.117857	0.32781	0.022699	0.035793	0.105256	0.334176	0.182167	0.314815	0.273124	0.066302	1.11494	0.378823	0.132295	0.276872	0.242066	0.298745	0.318418	0.209822	0.663522	0.943205	0.14513	0.089203	0.209851	0.131624	0.070711	0.227564	0.329001	0.032887	0.385984	0.069912	0.065325
Sample37	0	0.019618	0.283867	0.035483	0.10265	0.172332	0.421072	0.009105	0.049213	0.019096	0.368632	0.048056	0.301366	0.313391	0.483058	0.088988	0.160944	0.223882	0.478393	0.014496	0.155488	0.009334	0.012968	0.055677	0.025621	0.188338	0.280582	0.203934	0.168516	0.275125	0.205835	0.032473	0.089647	0.121358	0.671735	0.172872	0.131568	0.235079	0.621459	0.576828	0.101712	0.402953	0.000714	0.02396	0.144265	0.009067	0.013586	0.149063	0.148274
Sample38	0	0.02715	0.073351	0.051059	0.012401	0.125017	0.050911	0.073654	0.296097	0.046279	0.103966	0.091115	0.314589	0.379276	0.00934	0.249617	0.211246	0.219247	0.275467	0.076435	0.077074	0.10683	0.096453	0.103445	0.01385	0.025776	0.036498	0.11746	0.230179	0.098646	0.16439	0.241621	0.161356	0.198421	0.268461	0.177771	0.072396	0.088406	0.191313	0.138418	0.107643	0.007349	0.04404	0.266144	0.224784	0.203978	0.344297	0.199525	0.427801
Sample39	1	0.346296	0.112578	0.06554	0.265748	0.088854	0.453639	0.060758	0.040597	0.381335	0.235942	0.014092	0.092958	0.243664	0.103106	0.12661	0.017788	0.01561	0.215404	0.241531	0.04291	0.266364	0.304755	0.104677	0.008075	0.151922	0.33697	0.114328	0.118786	0.006033	0.05022	0.308836	0.302417	0.01855	0.071939	0.070867	0.378095	0.579757	0.430363	0.581976	0.194822	0.742024	0.408104	0.434078	0.110781	0.229749	0.273385	0.092693	0.025012
Sample40	1	0.177662	0.403052	0.135136	0.051128	0.036227	0.23374	0.217422	0.048886	0.140337	0.135543	0.105213	0.393987	0.2074	0.000371	0.296391	0.581312	0.55244	0.037882	0.773817	0.201482	0.173877	0.015872	0.079138	0.044543	0.17703	0.246785	0.216594	0.224816	0.219229	0.179624	0.398372	0.174347	0.201052	0.321487	0.239294	0.237515	0.678032	0.46109	0.090588	0.249415	0.089698	0.029339	0.161669	0.165014	0.160615	0.310133	0.095732	0.053178
Sample41	1	0.425365	0.204425	0.033565	0.125111	0.231689	0.354222	0.10462	0.36106	0.032806	0.202848	0.031402	0.01386	0.357097	0.082154	0.070721	0.060607	0.216543	0.063259	0.077866	0.118826	0.296618	0.092962	0.130551	0.041442	0.017897	0.040097	0.05992	0.221607	0.369097	0.518246	0.296111	0.266663	0.014589	1.0142	0.810492	0.442324	0.375717	0.28436	0.217353	0.142547	0.003326	0.191436	0.283933	0.216795	0.053009	0.205153	0.350613	0.157481
Sample42	1	0.296242	0.059148	0.054049	0.297634	0.585448	0.571726	0.128007	0.083602	0.369936	0.222781	0.473317	0.067983	0.273649	0.187453	0.084769	0.657629	0.200734	0.12891	0.061884	0.071283	0.065914	0.030396	0.264182	0.182176	0.162947	0.233992	0.399041	0.035399	0.038129	0.112247	0.066882	0.043087	0.333737	0.010721	0.351635	0.001954	0.095532	0.073909	0.158407	0.115671	0.24758	0.224315	2.08059	0.358532	0.143278	0.2418	0.439214	0.055142
Sample43	0	0.097498	0.142279	0.118653	0.025841	0.005652	0.19763	0.021708	0.05928	0.161676	0.328693	0.072664	0.015728	0.1003	0.042279	0.011701	0.102533	0.070214	0.026572	0.095384	0.002585	0.017187	0.080867	0.056289	0.014107	0.073096	0.017579	0.066476	0.086547	0.117532	0.095932	0.114556	0.136494	0.059597	0.177126	0.059333	0.055964	0.003752	0.172781	0.081442	0.023514	0.007026	0.087792	0.160486	0.153745	0.194422	0.123428	0.193892	0.009083
Sample44	1	0.430599	0.086936	0.06875	0.103343	0.115738	0.361836	0.190978	0.028434	0.188531	0.064874	0.003255	0.16022	0.129886	0.091767	0.178266	0.070447	0.318886	0.117694	0.270862	0.155217	0.227339	0.180527	0.019142	0.111603	0.40547	0.287265	0.195678	0.607589	0.032624	0.111568	0.327699	0.206553	0.013404	0.163608	0.571157	0.256723	0.059146	0.401438	0.175292	0.109312	0.183041	0.625585	0.226089	0.286008	0.245473	0.183783	0.169199	0.11826
Sample45	1	0.128924	0.108686	0.138643	0.340136	0.140859	0.089826	0.241829	0.189643	0.182272	0.08447	0.007206	0.048365	0.039703	0.265741	0.321635	0.063577	0.292463	0.1552	0.058158	0.167303	0.111513	0.16884	0.21065	0.02272	0.163386	0.068119	0.213405	0.072007	0.22762	0.128798	0.252707	0.203456	0.071365	0.427909	0.039609	0.143951	0.153157	0.395152	0.109724	0.047098	0.080815	0.024687	0.501266	0.472668	0.111347	0.170867	0.169703	0.112244
Sample46	0	0.144461	0.250882	0.046337	0.381115	0.222777	0.055798	0.076886	0.006363	0.377147	0.507335	0.134393	0.091726	0.172614	0.132808	0.258839	0.100486	0.134903	0.105878	0.048382	0.097109	0.141463	0.105815	0.283344	0.231522	0.146273	0.122127	0.176198	1.14168	0.125785	0.373726	0.227302	0.170747	0.104502	0.238954	0.179449	0.021216	0.284938	0.117898	0.676873	0.10174	0.296107	0.048943	0.627227	0.125157	0.023353	0.531004	0.147993	0.242712
Sample47	1	0.151188	0.152147	0.134633	0.110154	0.274061	0.144758	0.220789	0.128235	0.222893	0.13403	0.012969	0.172738	0.089806	0.133589	0.195505	0.00302	0.127162	0.031482	0.049676	0.044111	0.085077	0.036267	0.206496	0.150054	0.105734	0.145798	0.254633	0.030817	0.283684	0.136339	0.334282	0.01598	0.12587	0.092488	0.315275	0.573202	0.503547	0.024408	0.259766	0.075505	0.002485	0.177959	0.613435	0.220086	0.0507	0.256432	0.251263	0.014897
Sample48	1	0.044306	0.062697	0.060255	0.203937	0.64438	0.250804	0.073089	0.054978	0.146153	0.19852	0.00216	0.05943	0.116073	0.190564	0.075636	0.267467	0.159789	0.107795	0.127724	0.149988	0.128562	0.033592	0.127033	0.00318	0.168722	0.205112	0.192554	0.026746	0.209615	0.491082	0.167115	0.031802	0.236837	0.387573	0.05563	0.36129	0.123257	0.169561	0.090814	0.003419	0.168168	0.088464	1.69588	0.263142	0.288955	0.059499	0.032881	0.015263
Sample49	1	0.103394	0.09001	0.129683	0.019674	0.163567	0.049163	0.214391	0.144129	0.353239	0.181233	0.083564	0.192605	0.111415	0.333485	0.098814	0.867276	0.148188	0.601245	0.000564	0.068788	0.015873	0.037696	0.015247	0.236712	0.124246	0.245902	0.245609	0.180817	0.323767	0.230661	0.045124	0.218146	0.244318	0.238256	0.237454	0.552109	0.726105	0.300468	0.305118	0.06458	0.037306	0.131086	0.225158	0.105876	0.074053	0.225794	0.005876	0.016919
Sample50	0	0.067094	0.5275	0.131005	0.481153	0.333651	0.302952	0.280354	0.196554	0.474063	0.286935	0.095319	0.204085	0.500611	0.243069	0.199091	0.202425	0.998998	0.073999	1.06172	0.407364	0.292893	0.300148	0.178098	0.26757	0.240839	0.156991	0.17486	0.065962	0.475952	0.265472	0.551649	0.477043	0.109203	0.309461	0.433716	0.095637	0.789383	0.147178	0.284467	0.228442	0.505835	0.334578	0.565067	0.507481	0.265901	0.526178	0.240277	0.324371
Sample51	1	0.349826	0.014617	0.180052	0.052726	0.391169	0.388946	0.180933	0.052002	0.14155	0.12543	0.07207	0.029341	0.107791	0.120764	0.109191	0.244668	0.12204	0.302365	0.083006	0.057716	0.17089	0.04206	0.1163	0.114192	0.044392	0.092273	0.024547	0.380642	0.182187	0.029028	0.064237	0.023432	0.052469	0.092471	0.044754	0.427877	0.287179	0.038983	0.00956	0.198158	0.242051	0.077223	0.115762	0.100902	0.134568	0.102145	0.139392	0.221119
Sample52	1	0.005099	0.311737	0.297091	0.17926	0.034398	0.064219	0.185915	0.071158	0.17217	0.120072	0.006842	0.103085	0.391904	0.148849	0.316682	0.033106	0.339474	0.062963	0.070883	0.213018	0.175397	0.163333	0.147369	0.0566	0.266939	0.060944	0.319451	0.208403	0.137495	0.409046	0.102043	0.122662	0.087868	0.090225	0.317708	0.015447	0.303385	0.48594	0.18288	0.200421	0.260991	0.174249	0.33156	0.279952	0.131578	0.103518	0.020286	0.089237
Sample53	1	0.106386	0.311917	0.030165	0.267514	0.138347	0.054773	0.046113	0.213851	0.134774	0.357576	0.020475	0.626062	0.057781	0.047132	0.072791	0.38721	0.320536	0.100357	0.488212	0.032876	0.090568	0.013537	0.044821	0.194371	0.179071	0.256402	0.340372	0.546062	0.216376	0.029027	0.067817	0.268535	0.169237	0.071067	0.022773	0.238515	0.052473	0.163138	0.131139	0.070022	0.178071	0.375092	0.380938	0.124779	0.159629	0.186091	0.046938	0.212405
Sample54	1	0.172246	0.05665	0.123508	0.109155	0.360959	0.142737	0.210514	0.003426	0.040831	0.343782	0.082014	0.16575	0.05068	0.073293	0.183408	0.1176	0.359255	0.059562	0.339267	0.291929	0.328003	0.277008	0.083156	0.049715	0.259682	0.357308	0.248396	0.383301	0.094329	0.285743	0.021199	0.189496	0.267581	0.381445	0.088748	0.111155	0.049095	0.312672	0.379577	0.344461	0.569111	0.416287	0.473932	0.197773	0.067138	0.05462	0.221466	0.171623
Sample55	1	0.042786	0.107667	0.113449	0.135267	0.446734	0.483057	0.009217	0.121036	0.274835	0.014303	0.034594	0.102019	0.09775	0.043619	0.186466	0.439848	0.150268	0.174742	0.149255	0.075826	0.14648	0.068375	0.113118	0.054446	0.141271	0.304926	0.006111	0.682436	0.082603	0.509036	0.05668	0.055498	0.124549	0.205866	0.025729	0.042866	0.120985	0.006238	0.187651	0.426984	0.012024	0.198748	0.324881	0.050233	0.081292	0.012371	0.016715	0.264899
Sample56	1	0.022014	0.094451	0.051748	0.056212	0.588638	0.416796	0.285415	0.119711	0.420218	0.157254	0.027184	0.143768	0.164157	0.187857	0.069684	0.283124	0.419867	0.079376	0.18223	0.110016	0.268019	0.287014	0.029938	0.149164	0.052906	0.17045	0.337157	0.47896	0.021972	0.557634	0.048497	0.127517	0.165925	0.42982	0.386896	0.328858	0.390922	0.445465	0.360507	0.412493	0.000209	0.15578	0.254614	0.33185	0.168561	0.278801	0.740895	0.263945
Sample57	1	0.086876	0.090892	0.217924	0.301419	0.067714	0.280114	0.191651	0.042044	0.26102	0.249499	0.559195	0.521066	0.103055	0.619719	0.042474	0.325357	0.610161	0.143558	0.329674	0.146881	0.041342	0.165304	0.300552	0.185358	0.060424	0.382596	0.071492	0.208017	0.275497	0.007106	0.436573	0.24153	0.425355	0.293329	0.259145	0.214847	0.325615	0.075634	0.275155	0.026482	0.76097	0.317966	0.167578	0.177201	0.167601	0.880324	0.139092	0.140377
Sample58	1	0.005707	0.278175	0.117463	0.080303	0.661866	0.510265	0.050301	0.112691	0.162161	0.04962	0.259039	0.17963	0.40243	0.048623	0.128676	0.238262	0.338251	0.143873	0.187558	0.250182	0.05404	0.243427	0.105669	0.041091	0.388722	0.183359	0.232372	0.129446	0.162325	0.153064	0.02575	0.265196	0.14222	0.107027	0.034434	0.008738	0.064601	0.393097	0.099522	0.290199	0.423717	0.016749	0.644658	0.525806	0.457921	0.201097	0.169931	0.111515
Sample59	1	0.238837	0.051587	0.038836	0.03536	0.16958	0.129521	0.05441	0.055271	0.339167	0.007415	0.131404	0.204014	0.176983	0.014414	0.159025	0.305868	0.018599	0.183746	0.091146	0.054619	0.134007	0.371532	0.023446	0.042273	0.183895	0.266386	0.297959	0.198227	0.075195	0.069661	0.037759	0.188704	0.080586	0.077369	0.339534	0.224528	0.253554	0.152635	0.609912	0.408954	0.314449	0.274241	1.03085	0.00236	0.179669	0.071458	0.068725	0.085152
Sample60	1	0.422487	0.013233	0.111044	0.089088	0.198626	0.24532	0.333612	0.288193	0.090495	0.221539	0.111448	0.020294	0.098509	0.314353	0.26919	0.282866	0.511133	0.225835	0.24851	0.106707	0.134524	0.045788	0.141379	0.044129	0.176741	0.758496	0.084238	0.719602	0.108087	0.115231	0.126667	0.037333	0.048762	0.173774	0.025309	0.617472	0.569067	0.093066	0.25335	0.230952	0.047121	0.092017	0.152262	0.197653	0.20451	0.062831	0.140196	0.393194
Sample61	1	0.022908	0.308752	0.092327	0.107668	0.086628	0.157781	0.095316	0.168313	0.197991	0.076742	0.269067	0.523316	0.282222	0.23051	0.81985	0.324061	0.232824	0.112396	0.698874	0.170281	0.211809	0.387276	0.173271	0.248061	0.030268	0.461486	0.173966	1.1948	0.057958	0.180135	0.017197	0.01033	0.249074	0.645586	0.0593	0.188465	0.43426	0.214674	0.567401	0.483311	0.150673	0.375434	1.09393	0.231375	0.096539	0.284553	0.425241	0.751135
Sample62	0	0.14563	0.101379	0.178376	0.102512	0.30613	0.03002	0.12563	0.13758	0.278095	0.434578	0.024144	0.145278	0.208898	0.079336	0.033591	0.038618	0.456373	0.182424	0.622886	0.034514	0.01652	0.007366	0.253827	0.285826	0.326815	0.132435	0.355027	0.052127	0.608429	0.625216	0.121917	0.065174	0.300685	0.164547	0.513909	0.315818	0.304833	0.302897	0.199322	0.061636	0.136957	0.452013	0.096813	0.273389	0.253366	0.116647	0.233168	0.272497
Sample63	0	0.083827	0.139333	0.223941	0.110746	0.085123	0.062943	0.206566	0.039862	0.167472	0.248409	0.008626	0.098702	0.185238	0.055998	0.186482	0.131758	0.333499	0.181777	0.09316	0.085806	0.007618	0.07562	0.031346	0.101772	0.010841	0.325523	0.058067	0.303347	0.360395	0.422091	0.01688	0.133096	0.059818	0.055929	0.321638	0.398825	0.011075	0.246334	0.21288	0.191492	0.576743	0.101925	0.028392	0.431088	0.261811	0.096194	0.125281	0.2991
Sample64	1	0.43187	0.601316	0.033059	0.186236	0.17611	0.222435	0.179568	0.148562	0.390566	0.391073	0.530103	0.133346	0.72299	0.3316	0.693516	0.476013	0.073389	0.072654	0.067672	0.086667	0.207461	0.158682	0.221134	0.103513	0.270994	0.208877	0.271443	0.019485	0.342121	0.192839	0.235308	0.195944	0.261787	0.2059	0.19331	0.01116	0.0677	0.190431	0.122528	0.247061	0.363046	0.03528	0.73011	0.107165	0.132121	0.259147	0.005764	0.116546
Sample65	0	0.014297	0.338094	0.039581	0.219195	0.36058	0.116901	0.060601	0.001863	0.035432	0.476724	0.116821	0.525546	0.34207	0.541697	0.195474	0.231832	0.213782	0.113775	0.222588	0.028536	0.015318	0.141797	0.042692	0.06899	0.043553	0.231536	0.17414	0.383766	0.077518	0.086523	0.02217	0.191197	0.200108	0.333243	0.571862	0.28215	0.557181	0.176551	0.102056	0.078525	0.079314	0.211928	0.287221	0.472353	0.278267	0.316855	0.088766	0.082839
Sample66	0	0.060766	0.076154	0.053798	0.244928	0.452277	0.248905	0.312519	0.203057	0.479538	0.152377	0.073716	0.100944	0.113966	0.282696	0.196394	0.202486	0.577127	0.037208	0.776648	0.263672	0.356495	0.248154	0.025029	0.044027	0.058524	0.263841	0.065969	0.384286	0.284947	0.294695	0.110204	0.261392	0.17279	0.295241	0.48358	0.128114	0.93209	0.017425	0.489058	0.042681	0.265067	0.61784	0.617003	0.146864	0.339942	0.328356	0.336912	0.220201
Sample67	1	0.107671	0.097695	0.068466	0.093582	0.027069	0.027367	0.129713	0.080241	0.054812	0.385621	0.260073	0.189665	0.01724	0.257348	0.035563	0.122002	0.18427	0.072985	0.226536	0.083578	0.051468	0.08471	0.085935	0.008892	0.181505	0.3633	0.164565	0.358378	0.041419	0.429615	0.093401	0.053291	0.076403	0.070309	0.624075	0.49345	0.271001	0.494273	0.033924	0.085064	0.21931	0.209413	0.875828	0.087079	0.080991	0.176353	0.148012	0.035081
Sample68	0	0.179844	0.046125	0.1101	0.279003	0.007054	0.006935	0.04908	0.009085	0.00665	0.035036	0.082324	0.044121	0.091083	0.122972	0.293301	0.070415	0.041779	0.318822	0.179429	0.060453	0.053451	0.026166	0.07219	0.157409	0.180868	0.01694	0.212474	0.865292	0.372365	0.559098	0.030879	0.028172	0.031503	0.423619	0.236477	0.46141	0.211545	0.236435	0.045026	0.094471	0.227552	0.080031	0.108159	0.12597	0.05878	0.082733	0.027122	0.496017
Sample69	0	0.124778	0.047334	0.008574	0.392827	0.028129	0.179491	0.16639	0.125439	0.010263	0.034139	0.251822	0.210054	0.212202	0.026141	0.084634	0.499921	0.073773	0.105668	0.091516	0.128677	0.22961	0.024227	0.109381	0.185285	0.091066	0.214048	0.146539	0.760912	0.38324	0.264423	0.078308	0.15684	0.080261	0.220655	0.144594	0.096514	0.094406	0.072608	0.26714	0.014884	0.098039	0.423914	0.064323	0.303008	0.24666	0.097435	0.132523	0.105174
Sample70	1	0.265952	0.141745	0.323152	0.115915	0.146466	0.225522	0.049653	0.430182	0.064883	0.255384	0.173726	0.008805	0.098037	0.064537	0.067035	0.088568	0.31057	0.072728	0.227125	0.157715	0.144657	0.024635	0.145503	0.261557	0.009817	0.076791	0.343306	0.052529	0.049597	0.088959	0.014895	0.285374	0.165926	0.223988	0.112154	0.121313	0.076749	0.111672	0.548972	0.672004	0.250968	0.223461	1.22826	0.086896	0.042414	0.066908	0.246443	0.269474
Sample71	0	0.063067	0.078455	0.130378	0.139119	0.295493	0.131012	0.164067	0.11719	0.107521	0.218412	0.123989	0.020071	0.268376	0.298415	0.029422	0.008267	0.464104	0.15768	0.548329	0.119678	0.191793	0.141465	0.027981	0.12505	0.018046	0.081741	0.29229	0.551915	0.46581	0.479413	0.028824	0.027923	0.083778	0.0356	0.452471	0.345134	0.109371	0.391177	0.48695	0.001862	0.105483	0.255899	0.057672	0.14944	0.029191	0.118503	0.366171	0.462742
Sample72	1	0.350381	0.132647	0.141464	0.067265	0.33831	0.587743	0.119549	0.312932	0.04127	0.103563	0.010162	0.227648	0.064172	0.211765	0.337273	0.243795	0.30751	0.38997	0.070583	0.050325	0.089865	0.087447	0.044827	0.00654	0.291649	0.040653	0.18229	0.30815	0.016861	0.428037	0.109436	0.149378	0.16826	0.519245	0.557949	0.215742	0.71377	0.382086	0.245649	0.268388	0.03424	0.060823	0.763785	0.410376	0.288688	0.165448	0.128957	0.417702
Sample73	1	0.204462	0.084728	0.610483	0.450172	0.212882	0.148714	0.520693	0.301794	0.227085	0.150798	0.018746	0.203791	0.014253	0.222884	0.141972	0.033817	0.021278	0.039035	0.223214	0.000286	0.003428	0.361021	0.024513	0.051006	0.04472	0.538377	0.440569	0.312705	0.180487	0.392682	0.19094	0.242762	0.330701	0.381744	0.302921	0.718552	0.384374	0.334827	0.410011	0.006164	0.107554	0.265299	1.37626	0.011081	0.378993	0.380451	0.206872	0.306294
Sample74	1	0.08034	0.166409	0.177878	0.286392	0.83146	0.083847	0.05381	0.032025	0.348926	0.152498	0.074373	0.038745	0.255757	0.091297	0.048628	0.193244	0.096913	0.132343	0.016399	0.037053	0.043209	0.262942	0.211856	0.195896	0.072335	0.171328	0.221193	0.192676	0.239522	0.099802	0.112769	0.277606	0.291953	0.102584	0.394432	0.605024	0.487381	0.162845	0.038811	0.099385	0.220278	0.207298	0.784693	0.092973	0.01459	0.035689	0.085142	0.123211
Sample75	1	0.051346	0.037949	0.156509	0.435455	0.204585	0.254442	0.159716	0.20549	0.319126	0.165113	0.268311	0.165316	0.455367	0.120145	0.360936	0.268498	0.198468	0.309978	0.259495	0.199558	0.13475	0.203798	0.122538	0.102219	0.00989	0.159157	0.147301	0.303865	0.074277	0.164619	0.323873	0.093362	0.277963	0.084525	0.33945	0.224498	0.381286	0.161649	0.244626	0.244254	0.387274	0.116492	0.268165	0.221494	0.16548	0.227168	0.608596	0.373823
Sample76	1	0.107983	0.091531	0.012165	0.113889	0.093461	0.176311	0.011819	0.089392	0.219237	0.501411	0.047353	0.076242	0.237073	0.120077	0.19284	0.171403	0.568111	0.169101	0.648847	0.300164	0.145003	0.289274	0.040623	0.114313	0.137546	0.125469	0.013942	0.42729	0.231029	0.076689	0.177839	0.199942	0.097105	0.319652	0.289041	0.150707	0.331787	0.126497	0.517306	0.51626	0.417915	0.038063	0.054169	0.022513	0.333965	0.183979	0.059523	0.235435
Sample77	0	0.035987	0.032924	0.18622	0.155695	0.03222	0.069979	0.159779	0.06182	0.176067	0.006306	0.011041	0.045198	0.196866	0.151955	0.081779	0.204618	0.092008	0.141115	0.21343	0.012554	0.298131	0.319258	0.01873	0.046573	0.152311	0.383266	0.393196	0.919072	0.163336	0.222062	0.096872	0.236939	0.089703	0.377319	0.180859	0.249941	0.079867	0.110496	0.726839	0.307709	0.467638	0.240696	0.797794	0.827512	0.079044	0.160251	0.289588	0.163942
Sample78	1	0.031097	0.061389	0.109406	0.162454	0.049004	0.365029	0.282681	0.302205	0.394985	0.222544	0.074739	0.101142	0.363255	0.052004	0.427987	0.384775	0.339371	0.315512	0.100584	0.081602	0.135224	0.085224	0.087981	0.133945	0.006717	0.424591	0.156864	0.438485	0.164835	0.168327	0.041915	0.076671	0.156209	0.556242	0.162742	0.003886	0.255529	0.228006	0.791881	0.131883	0.576127	0.076592	1.8	0.021013	0.136283	0.19913	0.050963	0.007612
Sample79	0	0.322056	0.14475	0.442694	0.025532	0.363596	0.069344	0.055652	0.095139	0.084482	0.304511	0.294801	0.193126	0.200977	0.112788	0.051843	0.046078	0.263357	0.296196	0.124902	0.088046	0.263811	0.032917	0.351116	0.219575	0.022968	0.204227	0.11029	0.176484	0.037589	0.104523	0.061789	0.270756	0.243308	0.484839	0.256542	0.288691	0.056465	0.208161	0.294821	0.076683	0.117224	0.101055	0.327748	0.074235	0.246472	0.139403	0.191513	0.044904
Sample80	1	0.209737	0.245641	0.217468	0.407593	0.163935	0.122984	0.306377	0.340625	0.090237	0.181357	0.285036	0.33859	0.108957	0.04517	0.263097	0.585547	0.152775	0.21407	0.340411	0.036871	0.107079	0.069866	0.194278	0.257944	0.209737	0.178439	0.232227	0.951427	0.140571	0.541231	0.239969	0.211193	0.060068	0.343232	0.08486	0.245578	0.036805	0.031675	0.177849	0.296785	0.26182	0.333407	0.485155	0.00726	0.188056	0.091984	0.0505	0.263212
Sample81	1	0.350359	0.288068	0.584663	0.006703	0.141087	0.114676	0.370112	0.40198	0.575958	0.062029	0.060778	0.553582	0.183021	0.393095	0.055473	0.444446	0.440986	0.490877	0.292282	0.225487	0.369988	0.254171	0.28893	0.203792	0.435165	0.524045	0.495131	0.676838	0.409591	0.274925	0.436663	0.164588	0.162103	0.689243	0.082342	0.542234	0.24865	0.250904	0.263216	0.551544	0.172318	0.581283	0.030372	0.294954	0.423933	0.266206	0.411688	0.477152
Sample82	1	0.123742	0.350995	0.203693	0.236526	0.824065	0.665408	0.238231	0.120937	0.60916	0.318607	0.154558	0.289025	0.03711	0.505227	0.066745	0.580944	0.523423	0.056798	0.737278	0.169136	0.166357	0.302537	0.157563	0.319912	0.067958	0.260203	0.288806	0.197285	0.092808	0.100855	0.231884	0.482081	0.021985	0.483506	0.122941	0.434647	0.349263	0.03653	0.717397	0.057287	0.017843	0.384478	1.25971	0.621005	0.530206	0.132559	0.051145	0.168884
Sample83	1	0.115678	0.118441	0.199106	0.061267	0.074933	0.005995	0.170762	0.322327	0.093684	0.314255	0.090906	0.141266	0.301912	0.013553	0.344512	0.108483	0.081462	0.037161	0.200607	0.146486	0.0417	0.178431	0.039285	0.096915	0.232364	0.134134	0.146331	0.016548	0.115499	0.125244	0.195223	0.012352	0.315841	0.214898	0.270125	0.414406	0.277198	0.241114	0.345392	0.38833	0.201898	0.107691	0.096907	0.063873	0.131283	0.203873	0.158937	0.386478
Sample84	0	0.143727	0.175997	0.412232	0.278222	0.06598	0.239572	0.0455	0.086947	0.443512	0.340867	0.049075	0.238558	0.307186	0.004382	0.079577	0.457654	0.333825	0.104837	0.576671	0.032674	0.087652	0.008467	0.269895	0.199645	0.011528	0.153561	0.125172	0.572975	0.341996	0.269502	0.120591	0.138671	0.296173	0.232339	0.169798	0.045968	0.054527	0.114427	0.035759	0.250427	0.037258	0.027518	0.442454	0.255587	0.293113	0.301789	0.186517	0.543347
Sample85	0	0.101099	0.162995	0.038349	0.02834	0.119749	0.043118	0.126539	0.029733	0.006526	0.269379	0.026258	0.237135	0.251349	0.122703	0.263711	0.190032	0.140808	0.040501	0.134889	0.145747	0.019265	0.020444	0.14927	0.093371	0.034841	0.145637	0.10711	0.408878	0.042003	0.069798	0.100849	0.011213	0.059759	0.505201	0.108579	0.314807	0.135196	0.030932	0.28344	0.277009	0.242192	0.201689	0.23669	0.469584	0.113629	0.249054	0.347139	0.042215
Sample86	1	0.08611	0.009364	0.042369	0.345831	0.174241	0.257871	0.178001	0.08279	0.076699	0.14272	0.466774	0.306414	0.070794	0.128563	0.450969	0.764098	0.108292	0.132054	0.081284	0.126879	0.15024	0.08947	0.030186	0.320613	0.029702	0.427943	0.049376	0.313843	0.334116	0.113214	0.065886	0.140447	0.168105	0.61049	0.08296	0.266188	0.27916	0.169655	0.96141	0.38975	0.076092	0.154668	1.44238	0.355466	0.27655	0.078754	0.222733	0.24195
[truncated: 44 more columns]

## Sheet: Supplement_MOUSENORMEXPR_Blood
Mouse	Treatment	Category	ILMN_1230777	ILMN_1259789	ILMN_2808939	ILMN_1237980	ILMN_2670313	ILMN_2545915	ILMN_2848071	ILMN_2655105	ILMN_2544634	ILMN_1220374	ILMN_2622630	ILMN_2596016	ILMN_1242334	ILMN_2607196	ILMN_1235939	ILMN_2621882	ILMN_1216463	ILMN_2760531	ILMN_1238713	ILMN_1248658	ILMN_2634338	ILMN_2483786	ILMN_2660082	ILMN_2734060	ILMN_2604806	ILMN_1231340	ILMN_1223229	ILMN_1233987	ILMN_2617920	ILMN_2849359	ILMN_2614983	ILMN_1237830	ILMN_2455397	ILMN_2517566	ILMN_2427971	ILMN_1229416	ILMN_1223282	ILMN_2714787	ILMN_2629375	ILMN_2863437	ILMN_2513451	ILMN_3159695	ILMN_1247864	ILMN_2679823	ILMN_2477432	ILMN_1252881	ILMN_2543514
sample1	Vehicle	veh	9.59026	6.24081	8.07952	6.93052	6.70172	6.78369	6.32988	7.84513	9.84604	8.10239	6.97725	8.73128	6.51989	7.38598	7.2359	10.9454	6.42878	6.40962	8.71806	8.87222	8.56294	7.19567	8.51143	7.8691	7.13426	7.37726	6.33138	9.51073	6.4696	7.88795	7.50563	6.72204	8.3805	8.65358	11.7212	6.48119	7.07561	7.31625	6.89879	7.86773	10.1108	6.45629	6.86664	6.75873	6.6808	6.41317	7.09976
sample2	Paroxetine	low	9.65915	6.39134	8.22991	7.14982	6.44738	6.82664	6.44238	7.70007	9.49528	8.46358	6.83454	8.75371	6.51562	7.2406	7.05821	10.9212	6.3787	6.33858	9.00125	8.67576	8.22186	7.25995	8.76562	8.20145	7.18172	7.27927	6.38926	9.1654	6.47014	7.84915	6.70249	6.60861	8.36789	8.68824	10.92	6.55509	7.16828	7.46028	7.17194	8.30786	10.1277	6.34373	7.05704	6.80512	6.61253	6.30662	7.37455
sample3	Paroxetine	high	9.74355	6.45028	8.19772	7.04701	6.54373	6.81759	6.24684	7.6745	10.0173	8.14269	6.77813	8.68455	6.47232	7.28256	7.03928	11.1053	6.42531	6.34328	8.73105	9.02364	8.30777	7.18824	8.69994	7.97678	6.93942	7.32192	6.40077	9.51788	7.12894	7.89407	7.04232	6.78816	8.39953	8.76259	11.6197	6.55674	7.0727	7.2838	6.93219	7.64048	9.99841	6.81054	6.76812	6.41258	6.59832	6.28995	7.29354
sample4	Vehicle	veh	9.43532	6.54444	7.80668	7.04272	6.80299	6.82451	6.24256	7.39438	9.85309	8.0955	6.79582	8.76075	6.49782	7.33435	7.21086	10.7477	6.49341	6.58076	8.58727	8.7578	8.31791	7.10093	8.57797	7.80634	6.85335	7.38526	6.43647	9.68348	6.41951	7.62494	7.48552	7.02497	8.93618	8.96545	11.8375	6.47181	7.08321	7.43809	7.0449	7.3893	9.97469	6.33532	6.95847	6.59131	6.48472	6.39207	7.13055
sample5	Paroxetine	low	9.63734	6.41768	8.11881	7.05499	6.46166	6.79769	6.20171	7.7367	10.3006	8.38238	6.88996	8.61165	6.5177	7.29494	7.01252	10.8779	6.25705	6.45528	8.55331	9.05016	8.49105	7.33267	8.75526	8.06438	7.08419	7.14977	6.18765	9.56202	6.35821	7.88823	6.86121	7.11162	8.49683	8.50199	11.8447	6.35939	7.12281	7.46639	7.29136	8.14361	10.1609	6.48061	6.90733	6.64358	6.7297	6.19749	7.40923
sample6	Paroxetine	high	9.64751	6.49109	8.19489	6.98583	6.34562	6.75515	6.44579	7.60481	9.97269	8.13761	6.73813	9.00046	6.4291	7.30898	7.11416	11.0134	6.31833	6.40416	8.77603	8.7296	8.29605	7.07762	8.57207	7.92102	6.96769	7.34048	6.26039	9.55047	6.47761	7.69442	6.79563	6.82773	8.47596	8.58298	11.5616	6.58026	7.09056	7.29263	7.09615	7.68645	9.91062	6.43869	7.02128	6.67849	6.59302	6.4976	7.12407
sample7	Vehicle	veh	9.29459	6.52106	7.99107	7.01915	6.51457	6.81516	6.46023	7.68125	10.361	8.09416	6.87481	8.73184	6.57984	7.12201	7.1097	10.4275	6.53891	6.39573	8.37271	8.80928	8.42301	7.29664	8.24703	7.9915	7.03073	7.21788	6.40686	9.51119	6.88028	7.84015	6.89204	7.29871	8.55947	8.65677	11.4824	6.69954	7.15042	7.18448	6.88015	7.58358	9.73608	6.55987	6.88612	6.78492	6.8185	6.47038	7.22803
sample8	Paroxetine	low	9.40417	6.33975	7.83739	6.91035	6.53435	6.70202	6.63348	7.6281	9.81561	8.4658	6.92922	8.85023	6.6253	7.05895	7.33276	10.9671	6.54654	6.49246	8.71591	8.81394	8.33571	7.19623	8.65453	8.10191	6.96433	7.26036	6.46497	9.41706	6.86292	7.92521	6.8825	6.99477	8.49278	8.60539	11.562	6.67551	7.15228	7.41638	7.23341	8.15935	9.99521	6.76292	6.95585	6.61669	6.66752	6.4405	7.2753
sample9	Paroxetine	high	9.54109	6.34658	7.91692	6.80724	6.72794	6.76594	6.44382	7.49241	10.0703	8.22896	6.65895	8.74604	6.49643	7.10087	7.08422	10.6021	6.50682	6.56948	8.61386	8.66161	8.37813	7.26876	8.55923	7.91384	7.05024	7.23028	6.27462	9.55212	6.73401	7.70617	6.92674	7.05655	8.57045	8.53241	11.9057	6.66005	7.14157	7.22162	6.96821	7.96694	9.96462	6.50831	6.8486	6.63062	6.50032	6.41236	7.19892
sample10	Vehicle	veh	9.3816	6.43593	7.95589	6.97704	6.67301	6.83258	6.57989	7.85722	9.97263	8.32458	6.8605	8.74825	6.43867	7.27229	7.2968	10.8217	6.76323	6.52757	8.69434	8.93886	8.59731	7.25858	8.79414	7.93425	6.90304	7.21069	6.30271	9.16422	7.31151	7.78374	7.00135	7.05278	8.56139	8.46161	11.5747	6.71686	7.05854	7.38324	7.21929	7.65395	10.0626	6.92246	6.87714	6.77689	6.61043	6.40952	7.21484
sample11	Paroxetine	low	9.47326	6.3024	8.15902	7.10844	6.54817	6.85914	6.49455	7.68272	9.81431	8.33573	7.1287	8.62485	6.62184	7.20529	7.15608	10.8033	6.28311	6.5106	8.77188	9.03409	8.83245	7.34619	8.52819	8.19933	7.09281	7.28807	6.23602	9.32753	6.87573	7.92996	6.9764	7.1032	8.60935	8.35988	11.4893	6.68832	6.95225	7.3514	7.1257	8.06768	9.94309	6.55706	6.79245	6.90129	6.68103	6.37186	7.18499
sample12	Paroxetine	high	9.57698	6.33744	8.11939	6.8773	6.67513	6.83735	6.4668	7.62281	9.64748	8.10898	6.94283	8.84581	6.57811	7.18259	7.13059	10.9094	6.55363	6.5337	8.77578	8.90521	8.87069	7.16749	8.55454	7.85009	6.96435	7.16333	6.41454	9.27506	6.58685	8.04774	6.97663	6.88091	8.47509	8.62416	11.5214	6.48569	7.1189	7.29246	7.24101	7.73998	10.1138	6.45726	6.99747	6.71169	6.61887	6.49361	7.29392
sample13	Vehicle	veh	9.49977	6.15135	8.17251	7.0648	6.35476	6.77164	6.10201	7.60856	9.95379	8.16992	6.83192	8.81802	6.32414	7.36312	7.1226	11.0247	6.19069	6.40068	8.49094	8.88753	8.43201	7.3969	8.80361	8.07808	7.1359	7.3601	6.30861	9.50565	7.3484	7.8772	6.93905	6.97701	8.52854	8.95073	11.4184	6.64392	6.90354	7.31524	7.12376	7.83249	10.234	6.62243	6.76759	6.76261	6.47991	6.20071	7.26446
sample14	Paroxetine	low	8.97572	6.533	7.7824	7.16687	6.6163	7.07917	6.63361	7.61123	10.4376	7.55654	6.76968	9.14109	6.49356	7.12133	7.01344	10.4461	6.81539	6.41599	8.22843	8.88873	8.24188	7.15459	8.69646	7.86432	6.89469	7.42891	6.44254	9.84597	6.85847	8.00568	7.58832	7.63027	8.89663	8.96187	12.0319	6.7863	7.08876	7.32988	6.94595	7.44378	9.74075	6.44516	6.99623	6.59698	6.61372	6.73718	6.81049
sample15	Paroxetine	high	9.52327	6.43951	7.96405	6.78767	6.60924	6.71779	6.72224	7.55728	10.3339	8.25728	6.79648	8.77652	6.40685	7.21357	7.07804	10.7315	6.30542	6.42731	8.44324	8.9307	8.19981	7.171	8.4544	7.92136	7.10623	7.44022	6.38302	9.82681	6.74535	7.93444	7.0999	7.02775	8.7366	8.98597	12.2581	6.59345	6.99194	7.24223	7.02459	7.55751	9.88105	6.36918	6.87078	6.43146	6.68906	6.48204	7.11481
sample16	Vehicle	veh	9.94942	6.37324	8.49833	7.16279	6.50232	6.98843	6.37674	7.91225	9.70225	8.1248	6.84262	8.66273	6.49902	7.16963	7.01119	11.1939	6.30196	6.53503	8.60275	8.8313	8.50625	7.42899	8.88109	8.16284	7.19953	6.89286	6.2247	9.04079	7.00232	7.74895	6.56418	6.54129	8.25834	8.26904	10.9196	6.61929	7.21149	7.49076	7.14449	7.88805	10.0894	6.69348	6.62924	6.59387	6.57463	6.27535	7.3704
sample17	Paroxetine	low	9.68842	6.2366	8.17698	6.83565	6.3992	6.89052	6.17567	7.77881	9.85609	8.19297	6.92777	8.6775	6.41458	7.31571	7.11975	10.7775	6.29256	6.57144	8.65501	8.67679	8.48452	7.21492	8.50433	8.20658	7.14144	6.86044	6.29575	9.25227	7.22081	8.02036	6.99394	7.15732	8.58939	8.42099	11.7381	6.52499	6.98803	7.61611	7.03962	7.3701	10.1781	6.62459	6.88802	6.74506	6.65561	6.23027	7.38789
sample18	Paroxetine	high	9.57621	6.20599	8.27637	6.88633	6.50909	6.85307	6.24331	7.50099	9.43788	8.67599	6.89085	8.78786	6.13797	7.218	7.14396	10.8174	6.2634	6.46925	8.74968	8.77956	8.67394	7.24646	8.58054	7.98782	6.98966	7.46234	6.26025	9.33013	6.44234	7.78679	7.07489	6.89194	8.46231	8.53144	11.4118	6.57093	7.01226	7.3091	7.0833	7.7278	10.3098	6.39741	7.02075	6.74786	6.6076	6.38729	7.36156
sample19	Vehicle	veh	9.69941	6.42318	8.29669	7.08331	6.6448	6.74561	6.36475	7.53784	9.49393	7.98132	6.641	8.92412	6.30068	7.40093	7.17296	10.8897	6.3103	6.25872	8.90129	9.20003	8.45622	7.24358	8.87267	7.5184	7.07682	7.13367	6.19222	9.53411	6.60382	7.93161	7.36158	6.69965	8.40199	8.59443	11.7015	6.36719	7.1447	7.45248	7.30642	7.63446	10.1521	6.44771	7.13405	6.52375	6.40679	6.15441	7.22498
sample20	Paroxetine	low	9.73173	6.40375	8.17014	6.86206	6.4216	6.84823	6.25404	7.6092	10.4456	8.40525	6.95816	8.82132	6.64647	7.39373	7.23271	11.192	6.55144	6.34742	8.88061	9.33324	8.47786	7.1945	8.55104	8.20985	7.32342	7.35845	6.4425	9.34765	6.60842	7.89017	6.8504	6.93896	8.54646	8.77758	11.6448	6.65932	7.03901	7.62632	7.11719	7.63575	10.1491	6.32837	6.90756	6.57795	6.67339	6.20421	7.30375
sample21	Paroxetine	high	9.68167	6.47171	8.4332	6.93665	6.34783	6.72893	6.15615	7.56475	9.8179	7.87934	6.81351	8.85098	6.37609	7.4456	6.93494	11.0176	6.34746	6.43141	8.88106	8.96089	8.76421	7.36041	8.76714	8.00446	7.07541	7.12775	6.31036	9.46685	6.6979	8.02721	6.98975	6.95516	8.61135	8.793	11.9392	6.428	7.01359	7.4788	7.11093	7.73907	10.1921	6.13929	7.11122	6.57499	6.32394	6.23059	6.90855
sample22	Vehicle	veh	9.07275	6.4016	7.95225	6.6139	6.50734	6.85522	6.15858	7.67568	11.1652	7.59079	6.75429	9.30156	6.33268	7.24086	7.10578	10.7276	6.53681	6.62351	8.47635	8.95179	8.21331	7.07631	8.43403	7.93432	6.82415	7.17041	6.4207	9.43704	7.25315	8.12193	7.13112	6.5227	8.82142	9.90422	10.9959	6.83208	6.88003	7.66826	7.32665	7.29866	9.71656	6.81302	6.99987	6.39897	6.70475	6.42117	6.79957
sample23	Paroxetine	low	9.80681	6.24077	8.453	6.91779	6.48601	6.87054	6.29663	7.76884	10.2094	8.33946	6.8958	8.41596	6.25558	7.46154	7.09409	11.0565	6.24517	6.36677	8.77982	9.25902	8.78596	7.31683	8.77704	8.16715	7.10492	6.95263	6.38711	9.50077	7.96308	8.03433	6.79268	6.81592	8.55189	8.6014	11.6857	6.68574	6.75653	7.53146	6.913	7.62161	10.2104	7.74074	6.91078	6.55072	6.57401	6.16818	7.27849
sample24	Paroxetine	high	9.86949	6.23655	8.33399	6.76117	6.4357	6.66952	5.8715	7.63655	9.71714	8.17365	6.758	9.02391	6.30534	7.46816	6.95311	11.4116	6.13781	6.28841	8.80182	8.8547	8.75685	7.17788	8.77703	8.06708	7.00424	6.91709	6.2138	9.3186	6.53022	7.80547	7.1704	6.90725	8.39081	8.7334	11.8526	6.51774	6.88314	7.28812	7.14611	7.79982	10.0962	6.22055	7.00134	6.61903	6.63695	6.16428	6.96418
sample25	Vehicle	veh	9.46499	6.50425	8.02884	7.0855	6.23788	6.74202	6.13764	7.61226	9.93647	8.21416	6.75144	9.01985	6.23947	7.41368	7.13171	10.8772	6.33537	6.62565	8.62009	8.80322	8.19727	7.24329	8.72944	8.21626	6.88327	6.89015	6.59731	9.15075	7.06956	8.03605	6.80525	7.04938	8.14569	8.49811	11.3524	6.82835	7.04116	7.26345	7.25312	7.7719	10.0319	6.57498	6.93362	6.06935	6.40841	6.44173	7.09408
sample26	Paroxetine	low	9.37979	6.40251	8.0774	7.00346	6.58192	6.88983	6.13807	7.83056	9.81784	8.43922	6.71741	8.91014	6.30774	7.17802	6.95566	11.0419	6.1784	6.30872	8.94742	8.90454	8.32042	7.47604	8.77023	7.83128	7.27197	7.3556	6.15573	9.60012	6.6836	8.05942	7.30733	6.78006	8.6214	8.52426	11.9936	6.55902	6.85263	7.44459	7.23501	7.96156	10.1464	6.4643	7.03858	6.34134	6.35225	6.31211	7.49749
sample27	Paroxetine	high	9.48467	6.17007	8.40459	7.2378	6.35598	6.76224	6.07341	7.80436	10.2249	8.27537	6.6793	8.94346	6.21363	7.33556	6.80785	10.9129	6.20614	6.47786	8.84436	8.42948	8.23157	7.21989	8.6336	8.02236	7.01814	7.13659	5.91956	9.52025	6.43537	7.97797	6.87181	6.80338	8.47642	8.65565	11.4797	6.63396	6.96643	7.2241	7.1358	7.85589	10.15	6.23602	6.99793	6.34995	6.47992	6.33906	7.11239
sample28	Vehicle	veh	9.65597	6.24063	8.10349	7.3197	6.35694	7.06867	5.84411	7.72084	10.4569	8.15031	6.72937	8.67305	6.4328	7.23189	7.11157	11.2488	6.13976	6.39579	8.68331	9.32443	8.21179	7.69667	9.24985	8.21584	6.72879	7.2977	6.22839	9.49793	6.98711	7.65096	6.89718	6.70039	8.28807	9.294	11.1072	6.63601	7.06733	7.44233	7.12495	8.08602	10.3977	6.8019	6.50441	6.36485	6.42057	6.25503	7.19955
sample29	Paroxetine	low	9.76453	6.23856	8.25898	7.0334	6.4906	6.73541	5.94643	7.84216	9.97913	8.37199	7.06109	8.82019	6.18581	7.20234	7.12309	10.9798	6.22973	6.41646	8.83145	9.02188	8.28109	7.21636	8.76257	8.00214	7.05381	7.2651	6.24478	9.36175	6.5727	7.88169	6.84712	6.75324	8.52878	8.54891	11.659	6.5955	6.96854	7.49692	7.04392	7.99284	10.3298	6.33511	6.77752	6.66094	6.5153	6.17922	7.48534
sample30	Paroxetine	high	9.38737	6.27678	8.16102	7.05345	6.61778	6.76849	6.17766	7.7752	9.84443	7.96762	6.9058	9.02694	6.22354	7.24951	7.1781	11.0075	6.25329	6.30985	8.45722	8.8154	8.40162	7.14378	8.49591	7.8319	7.03599	7.22303	6.23062	9.51454	6.74331	7.93359	7.17473	7.03053	8.59056	8.40109	12.114	6.59929	7.10008	7.14896	6.96423	7.92213	10.1029	6.46781	6.92058	6.64962	6.46844	6.39192	7.28078
sample31	Vehicle	veh	9.41962	6.32639	8.20962	7.10307	6.72512	6.82683	5.98747	7.74711	10.2233	8.59326	7.05281	8.96352	6.23147	7.17906	7.12587	10.8172	6.29436	6.56687	8.7397	8.73055	8.82034	7.23746	8.82423	8.0806	7.35599	7.37783	6.19803	9.31165	6.51536	8.0468	6.89997	6.91924	8.35627	8.46669	11.5123	6.73423	6.96101	7.52233	7.14558	7.95791	10.3807	6.41705	6.7906	6.49446	6.56264	6.38311	7.41439
sample32	Paroxetine	low	9.64409	6.28314	8.16777	7.22896	6.51824	6.78076	6.04433	7.64998	9.97157	8.43178	6.89963	8.87114	6.17326	7.30944	6.80594	10.9317	6.35714	6.35174	8.75122	8.55001	8.30551	7.37313	8.91835	8.11594	6.99195	7.52361	6.12613	9.35442	6.123	7.75391	6.69328	6.79621	8.23688	8.9562	10.8271	6.74101	7.04045	7.57012	7.16886	8.25107	10.3201	6.05818	6.84914	6.45523	6.56372	6.30916	7.43951
sample33	Paroxetine	high	9.60802	6.33162	8.21303	6.94938	6.52586	6.79239	6.22324	7.8096	10.065	8.33594	6.8695	8.85212	6.23273	7.20807	6.90423	10.8635	6.45247	6.4337	8.62232	8.58614	8.42716	7.2681	8.80535	7.98329	7.11694	7.31459	6.37524	9.23332	6.19791	7.94684	6.76015	6.68668	8.53877	8.7879	11.2818	6.66916	6.98083	7.38244	7.13272	7.7504	10.2926	6.30858	6.85834	6.54195	6.61954	6.26422	7.37135
sample34	Vehicle	veh	9.48797	6.32218	8.22966	7.23034	6.54455	6.79729	5.80545	7.70274	10.3137	8.16034	6.76579	8.88722	6.34951	7.31448	7.24052	10.9326	6.20505	6.45211	8.54373	8.82957	8.56104	7.27128	8.80622	7.87347	7.03038	7.31588	6.30732	9.78623	6.26523	7.80438	7.04753	7.33521	8.7744	9.0408	11.7229	6.701	6.94847	7.47377	6.81915	8.20042	10.2083	6.05534	6.91237	6.52246	6.44257	6.36303	7.45017
sample35	Paroxetine	low	9.86899	6.35227	8.15695	7.14164	6.54688	6.66836	5.96756	7.90308	10.0466	8.55368	6.94069	8.90042	6.1023	7.2158	7.3151	10.9085	5.99128	6.50204	8.66362	9.03455	8.33064	7.25662	8.78818	8.15144	7.04788	7.3519	6.10158	9.24122	6.39043	7.97208	7.02735	6.69591	8.49173	8.78894	11.4948	6.5769	7.10349	7.54648	7.10336	8.07441	10.3439	6.29501	6.76491	6.71377	6.43477	6.2647	7.40069
sample36	Paroxetine	high	9.73809	6.24826	8.42853	7.00906	6.31785	6.79328	6.17992	7.66728	9.99743	8.04345	6.81278	9.01313	6.13299	7.20992	6.56177	11.0405	6.19552	6.4326	8.55798	8.79699	8.4759	7.18425	8.70634	7.80472	6.97995	7.62634	6.16714	9.47048	6.75893	8.07482	7.29876	6.93741	8.61272	9.16703	11.6217	6.7033	7.14506	7.41238	7.03191	7.75412	10.3461	6.26965	6.70269	6.53519	6.59651	6.33865	7.37592
[truncated: 4,919 more columns]
