# Supplementary material for: Common genes associated with antidepressant response in mouse and man identify key role of glucocorticoid receptor sensitivity
Source: PLoS Biol. 2017 Dec 28;15(12):e2002690. doi: 10.1371/journal.pbio.2002690 (PMC5746203; doi:10.1371/journal.pbio.2002690)
Supplement: S2 Data — (XLSX) [file pbio.2002690.s002.xlsx]

## Sheet: Figure 3
A+B				B
Time floating [sec]				Time struggling [sec]
Vehicle	Paroxetine			Vehicle	Paroxetine
131.9	54.3			52.7	60.6
160.9	44.7			71.1	162.9
53.5	60.4			81.6	96.7
121.6	20.5			97.6	92
141	29.3			58.5	56.1
44.6	37.7			67.7	79.5
125.9	33.2			71.5	114.8
72	52.9			87.8	64.5
178	106.5			66.4	89.3
102.7	75.9			61.5	55
124.9	49.7			108.9	94.4
146.9	70			88.6	59.4
95.4	32.3			86.1	121.2
84.2	39.9			111.6	123.5
101.2	33.5			50.7	158.5
112.3	83.8			79.7	90.7
40.5	44.9			76	124
53.3	36			116	101.6
62.3	39.8			135.2	88.7
74.8	49.9			100.2	129.8
109	7.5			108.1	164.3
101.5	88.4			106.7	77.9
162.6	45.5			60.1	80.5
12.7	17.1			177	150.2
63.8	26.9			53.4	183
132.1	21.1			68.7	174.1
160.3	72.5			47.2	93.8
117.3	3.2			60.8	157.4
112.3	101.1			70.7	87.3
53.2	32.6			66	146.5
149.9	11.7			58.6	200.2
135.3	40.4			55.3	135
150.8	36			66.6	70.8
127.5	31.2			64.4	75.4
132.5	71.5			74.7	82.9
90.2	54			86.4	140.7
151.2	56			38.9	53.1
167.7	7.3			50	140.4
89.1	61.8			42.5	74.7
91.2	45.1			85.8	124.1
118.8	9.7			61.6	41.9
104.7	47			58.2	106.9
77.2	24.4			70.7	140.5
73	126.9			101.7	102.1
153	57.7			79.1	71.3
105.4	15			63.9	126.3
200.7	54.7			47.6	66
114.3	101.4			56	60.7
	22.2				117.6
	50.6				80.7
	21.9				85.3
	59.9				79.3
	71.6				68.2
	43.3				54
	0				60.3
	15.7				103.2
	69				111.6
	88.9				137.6
	85.4				134.2

## Sheet: Supplemental Figure 1
A			B			C			D
Body weight gain [g]			Corticosterone [ng/ml]			Time floating [sec]			Time struggling [sec]
Vehicle	Paroxetine		Vehicle	Paroxetine		Vehicle	Paroxetine		Vehicle	Paroxetine
4.3	3.3		31.1108	111.128		119.6	46.4		67.5	141.4
3	4.2		136.712	22.9753		37.1	78.1		93.9	90.6
2.5	3.4		48.773	41.8827		107	73.5		61.5	76.1
2.8	5.1		36.577	26.9665		129.4	63		96.3	69.9
3.5	4.8		116.35	32.6277		96.2	104.6		77	103.8
4.5	3.3		40.3826	16.8191		53.5	95.5		102.9	94.3
3	2.5		51.9759	117.739		78.9	117.9		124.9	93.2
2	5.3		30.6009	73.001		139.6	48.9		78.2	128.2
4	3.6		57.5159	39.4291		69.2	65.3		135	95.2
3.2	4.9		38.0313	58.434		131.5	99.7		123.7	72.6
5.1	3.7		59.1756	120.829		123.3	52		108.3	94.1
	4.2			66.3554			47.5			164.6
	5.5			99.383			51.8			104.9
	6.1			7.22432			101.5			101.6
	5.8			38.6042			23.4			48.9
	4.2			50.2004			99.1			130.3
	4.6			116.229			65.8			92.4
	5.8			37.0336			103.2			88.2
	3.2			86.927			45.1			88
	4.8			51.7159			86.8			119.9
	5			105.496			92.1			128.1
	5.8			160.021			68.2			144.7
	5.7			55.4983			63.9			86.8
	4.1			45.5932			77.1			56.9
	5.6			48.6887			110.2			85.3
	4.2			60.84			106.6			83.2
	5.6			10.7205			107.4			123.3
	5.2			18.7798			130.1			82.6
	3.6			61.8866			84.9			61.7
	5.5			27.6607			48			86.9

## Sheet: Supplemental Figure 2
A			B			C			D
Body weight gain [g]			Body weight gain [g]			Corticosterone [ng/ml]			Corticosterone [ng/ml]
Vehicle	Paroxetine		Poor responder	Good responder		Vehicle	Paroxetine		Poor responder	Good responder
3.3	5		6.1	3.4		11.7657	35.0409		22.6786	18.2392
2.1	5.2		6.1	5.3		19.1243	18.0301		20.8263	26.1343
4.2	5.7		6.6	4.1		44.3496	40.534		16.9918	55.4829
3.9	3.4		4.8	3.8		49.8505	18.2392		18.5557	54.4683
4.9	5.9		3.7	2.1		37.6344	60.3159		29.5566	23.8179
4.5	5.9		4.4	5.2		24.1879	35.4123		61.0075	28.9931
4.2	5.8		5.3	5		69.4865	20.8959		70.1737	31.5577
2.8	6.2		4	3		72.7522	25.7734		25.399	30.3903
3.3	6.1		5.2	5.7		32.6889	29.1944		81.2411	84.6304
3	6.1		6.4	6.2		57.9256	22.6786		43.9183	7.37818
1.1	4.7		4.2	4.4		54.0552	23.3875		46.1444	118.578
2.6	4.8		4.5	3.5		70.6204	22.6337		46.0022	14.1038
2	5.5					62.9761	20.8263
4.5	4.1					50.6072	10.4566
1.8	4.4					54.2061	34.9939
2.7	6.6					55.6522	18.6427
2.3	4.5					42.6938	32.4695
2.6	4.6					30.4321	23.1381
1.5	6					54.4634	39.5762
2.1	5.1					41.6627	16.9918
2.3	5.3					23.1817	42.1414
1.1	4.8					29.2319	25.4988
2.7	4					14.8278	46.798
3.6	4.1					124.092	39.2822
3.7	4.4					6.08896	21.7977
2.6	3.8					34.6708	26.1343
2.6	3.7					51.5306	68.3871
2.8	2.1					38.5578	18.5557
2.8	4.4					65.3029	28.742
3.2	2.7					46.67	61.7143
-1.1	5.2					51.1114	1.74665
3.8	3.3					46.843	55.4829
3.9	4					39.775	73.4835
3.5	4.5					40.7606	91.6363
3.4	5.3					58.194	54.4683
3.9	4.9					42.2138	102.412
3.1	3.8					26.0076	29.5566
4.7	5					32.547	23.8179
1.6	3.8					70.7414	70.9365
1.3	4.8					47.1206	61.0075
3.3	3					61.2941	89.4554
3.2	3.8					11.0705	32.6372
4.2	3.3					27.8791	80.8638
2.6	4					84.554	62.2818
1.7	4.7					62.8561	9.28794
4.2	5.7					10.7793	28.9931
3.3	4.2					61.9464	18.1685
-0.2	5.2					45.1884	59.9838
	6.2						33.5655
	4.4						53.176
	4.4						76.2786
	4.4						54.4413
	6.4						8.3995
	3.7						46.302
	4.6						70.1737
	3.5						51.7279
	3.6						19.5688
	4.2						31.5577
	4.5						24.9766
							37.5237
							13.7214
							30.3903
							53.163
							26.8266
							25.399
							28.7152
							48.1153
							84.6304
							92.2742
							31.432
							81.2411
							7.37818
							30.8501
							42.3077
							45.3589
							60.2603
							92.901
							1.12707
							118.578
							46.5838
							43.9183
							34.3368
							36.8006
							74.5192
							14.1038
							21.6848
							28.9127
							46.1444
							46.0022

## Sheet: Supplemental Figure 3
A			B			C
Plasma paroxetine concentration [ng/ml]			Brain paroxetine concentration [ng/g FG]			Correlation
Poor responder	Good responder		Poor responder	Good responder		Plasma paroxetine concentration [ng/ml]	Brain paroxetine concentration [ng/g FG]
490	873		4086	8520		490	4086
772	1020		6660	7620		772	6660
739	678		5718	5814		739	5718
755	1240		5616	10920		755	5616
836	600		5766	7800		836	5766
770	732		5454	4506		770	5454
649	694		4872	4950		649	4872
570	684		3960	7224		570	3960
737	1390		5460	12780		737	5460
519	1010		4980	11340		519	4980
808			6840			808	6840
						873	8520
						1020	7620
						678	5814
						1240	10920
						600	7800
						732	4506
						694	4950
						684	7224
						1390	12780
						1010	11340
