# Supplementary material for: Common genes associated with antidepressant response in mouse and man identify key role of glucocorticoid receptor sensitivity
Source: PLoS Biol. 2017 Dec 28;15(12):e2002690. doi: 10.1371/journal.pbio.2002690 (PMC5746203; doi:10.1371/journal.pbio.2002690)
Supplement: S1 Table — Genes are ordered according their functional classes. Fold changes are normalized to poor responders. (XLSX) [file pbio.2002690.s003.xlsx]

## Sheet: Try 1
Supplemental Table 1
Functional classification (according to Gene Ontology GO)	PROBE_ID	REFSEQ_ID	SYMBOL	Gene Name	q-Value	Fold change
1-phosphatidylinositol-3-kinase activity
	ILMN_3128616	NM_008840.2	Pik3cd	Phosphatidylinositol-4,5-Bisphosphate 3-Kinase, Catalytic SubunitDelta	0.0877017	0.922708
actin binding
	ILMN_3007072	NM_024427.2	Tpm1	Tropomyosin 1 (Alpha)	0.0448708	1.18431
	ILMN_1219471	NM_139300.3	Mylk	Myosin Light Chain Kinase	0.0907429	1.35127
	ILMN_3033533	NM_001024458.1	Add1	Adducin 1 (Alpha)	0.0625086	1.12274
	ILMN_2955973	NM_013870.1	Smtn	smoothelin	0.0877017	1.14916
actin binding; enzyme binding	ILMN_2604521	XM_150115.1	Cotl1	Coactosin-Like 1 (Dictyostelium)	0.0438395	1.20799
actin binding; tropomyosin binding	ILMN_2977404	NM_021883.1	Tmod1	Tropomodulin 1	0.0317176	1.3228
antioxidant activity
	ILMN_1252204	NM_009156.2	Sepw1	Selenoprotein W, 1	0.0287216	1.17997
apoptotic process
	ILMN_2674095	NM_134141.4	Ciapin1	Cytokine Induced Apoptosis Inhibitor 1	0.0504813	0.871877
ATP-dependent DNA helicase activity; mRNA binding
	ILMN_2774825	NM_013716.2	G3bp1	GTPase Activating Protein (SH3 Domain) Binding Protein 1	0.0345124	0.882575
ATP-dependent helicase activity
	ILMN_3025192	NM_001081107.1	Hel308	Helicase, POLQ-Like	0.0977266	0.90517
calcium ion binding
	ILMN_2628757	NM_010119.5	Ehd1	EH-Domain Containing 1	0.0977266	1.13022
	ILMN_2718589	NM_007995.3	Fcna	Ficolin (Collagen/Fibrinogen Domain Containing) A	0.0877017	1.08179
	ILMN_1216871	NM_008879.3	Lcp1	Lymphocyte Cytosolic Protein 1 (L-Plastin)	0.0885402	1.09982
cation channel activity
	ILMN_2932453	NM_008771.2	P2rx1	Purinergic Receptor P2X, Ligand-Gated Ion Channel, 1	0.0885402	1.20358
cell surface
	ILMN_2700292	NM_010376.3	H13	histocompatibility 13	0.0522645	0.877887
choline transmembrane transporter activity
	ILMN_1254938	NM_133891.2	Slc44a1	Solute Carrier Family 44 (Choline Transporter), Member 1	0.0287216	1.12483
chromatin binding
	ILMN_3154409	NM_010238.3	Brd2	Bromodomain Containing 2	0.0338383	0.863769
	ILMN_2652187	NM_198602.2	Cux1	Cut-Like Homeobox 1	0.0287216	1.26333
cysteine-type peptidase activity
	ILMN_2706451	NM_001003971.1	Senp7	SUMO1/Sentrin Specific Peptidase 7	0.0571655	0.864042
cytochrome-c oxidase activity
	ILMN_2764551	NM_183405.1	Cox6b2	Cytochrome C Oxidase Subunit VIb Polypeptide 2 (Testis)	0.0885402	1.1599
cytokine receptor activity; transmembrane signaling receptor activity
	ILMN_1226499	NM_010823.1	Mpl	Myeloproliferative Leukemia Virus Oncogene	0.0615607	1.15164
cytoplasm
	ILMN_2684300	NM_026549.3	Pdcd2l	Programmed Cell Death 2-Like	0.0838378	0.891726
	ILMN_1246770	AK029441	Ybx3	Y Box Binding Protein 3	0.0877017	0.887823
cytoplasmic microtubule; microtubule associated complex
	ILMN_2495703	NM_001039162.1	Clip2	CAP-GLY Domain Containing Linker Protein 2	0.0308717	1.14424
DNA binding
	ILMN_1252136	NM_175661.1	Hist1h2af	Histone cluster 1, H2af	0.0434363	1.20348
	ILMN_2680066	NM_009087.1	Polr1d	Polymerase (RNA) I Polypeptide D, 16kDa	0.0234044	0.859966
DNA-directed RNA polymerase activity; protein kinase activity
	ILMN_2874443	NM_145632.1	Polr2h	Polymerase (RNA) II (DNA Directed) Polypeptide H	0.0402751	0.858235
double-stranded RNA binding; ATP-dependent RNA helicase activity
	ILMN_2546724	NM_019553.2	Ddx21	DEAD (Asp-Glu-Ala-Asp) Box Helicase 21	0.0234044	0.832256
electron carrier activity
	ILMN_1250947	NM_145367.3	Txndc5	Thioredoxin Domain Containing 5 (Endoplasmic Reticulum)	0.0734965	0.88391
enzyme activator activity
	ILMN_2780167	NM_145131.1	Pitrm1	Pitrilysin Metallopeptidase 1	0.0926533	1.14985
eutral amino acid transmembrane transporter activity
	ILMN_1229667	NM_001083809.1	Slc43a1	Solute Carrier Family 43 (Amino Acid System L Transporter), Member 1	0.0666901	1.18886
exocyst
	ILMN_2841290	NM_009396.1	Tnfaip2	Tumor Necrosis Factor, Alpha-Induced Protein 2	0.0657597	1.20638
extracellular matrix structural constituent
	ILMN_2609813	NM_007695.2	Chi3l1	Chitinase 3-Like 1 (Cartilage Glycoprotein-39)	0.0838378	1.24166
galactosyltransferase activity
	ILMN_2754594	NM_146045.1	B4galt7	Xylosylprotein Beta 1,4-Galactosyltransferase, Polypeptide 7	0.0576035	0.90367
GTP binding
	ILMN_1240466	NM_178041.1	Eif5	Eukaryotic Translation Initiation Factor 5	0.0751636	1.21646
	ILMN_1236553	NM_174960.2	Gimap9	GTPase, IMAP Family Member 7	0.0657597	0.861612
	ILMN_3161289	NM_010311.3	Gnaz	Guanine Nucleotide Binding Protein (G Protein), Alpha Z Polypeptide	0.0877017	1.21017
	ILMN_2623184	NM_028024.2	Nkiras2	NFKB Inhibitor Interacting Ras-Like 2	0.0877017	1.13963
	ILMN_2887208	NM_029576.1	Rab1b	RAB1B, Member RAS Oncogene Family	0.0787684	1.11441
GTPase activator activity
	ILMN_2954575	NM_001005508.1	Arhgap30	Rho GTPase Activating Protein 30	0.0911805	0.881492
	ILMN_1238871	NM_025709.2	Gapvd1	GTPase Activating Protein And VPS9 Domains 1	0.0840153	1.11663
	ILMN_2862760	NM_010273.1	Gdi1	GDP Dissociation Inhibitor 1	0.0929813	1.11346
histone acetyl-lysine binding
	ILMN_3154409	NM_010238.3	Brd2	Bromodomain Containing 2	0.0338383	0.863769
histone deacetylase binding; protein serine/threonine kinase activity
	ILMN_2768805	NM_178654.3	Pkn2	Protein Kinase N2	0.0598757	1.25819
hydrolase activity
	ILMN_1257102	NM_144815.2	Cecr5	Cat Eye Syndrome Chromosome Region, Candidate 5	0.043451	0.893049
	ILMN_2759598	NM_026871.1	Hint2	Histidine Triad Nucleotide Binding Protein 2	0.0931635	0.912668
	ILMN_1234759	NM_026623.3	Nudt21	Nudix (Nucleoside Diphosphate Linked Moiety X)-Type Motif 21	0.0436055	0.83921
identical protein binding
	ILMN_1217102	NM_145853.2	Tpcn1	Two Pore Segment Channel 1	0.0977266	1.08998
integral to membrane
	ILMN_2795854	NM_138743.2	1190017O12Rik	RIKEN cDNA 1190017O12 gene	0.00951699	0.856591
	ILMN_2698221	XM_913080.3	Bean	Brain Expressed, Associated With NEDD4, 1	0.0956225	1.14934
	ILMN_2992541	NM_025516.2	Ergic3	ERGIC And Golgi 3	0.0929813	1.07927
	ILMN_2906430	NM_017480.1	Icos	Inducible T-Cell Co-Stimulator	0.0751636	0.873142
	ILMN_1221624	NM_134060.2	Slc35b3	Solute Carrier Family 35 (Adenosine 3'-Phospho 5'-Phosphosulfate Transporter), Member B3	0.0911805	0.908044
	ILMN_2696272	NM_146103.1	Tmem185b	Transmembrane Protein 185B	0.0877017	0.920488
	ILMN_2473122	NM_207301.1	Wrb	Tryptophan Rich Basic Protein	0.0675595	0.891207
	ILMN_1226325	NM_033569.2	Cnnm2	Cyclin M2	0.0615607	1.17108
	ILMN_1219904	NM_146173.2	Tspan33	Tetraspanin 33	0.0317176	1.29892
integrin binding
	ILMN_1215847	NM_010277	Gfap	Glial Fibrillary Acidic Protein	0.0504813	1.1532
ion channel binding
	ILMN_2713285	NM_001077361.1	Fhl1	Four And A Half LIM Domains 1	0.0877017	1.15435
iron ion binding
	ILMN_2827535	NM_007440.2	Alox12	Arachidonate 12-Lipoxygenase	0.0911805	1.15495
kinase binding
	ILMN_1215847	NM_010277	Gfap	Glial Fibrillary Acidic Protein	0.0504813	1.1532
	ILMN_2690460	NM_178394.3	Jakmip1	Janus Kinase And Microtubule Interacting Protein 1	0.0475438	0.857118
lavin adenine dinucleotide binding; N,N-dimethylaniline monooxygenase activity
	ILMN_1230890	NM_010232.3	Fmo5	Flavin Containing Monooxygenase 5	0.0338383	1.1369
lysosomal membrane
	ILMN_1237208	NM_010684.2	Lamp1	Lysosomal-Associated Membrane Protein 1	0.0367654	1.15248
magnesium ion binding
	ILMN_1232884	NM_011451.2	Sphk1	Sphingosine Kinase 1	0.0666901	1.15894
MAP kinase activity
	ILMN_2715744	NM_011952.1	Mapk3	Mitogen-Activated Protein Kinase 3	0.0589453	1.13595
metal ion binding
	ILMN_2596534	NM_172124.2	B3gat2	Beta-1,3-Glucuronyltransferase 2 (Glucuronosyltransferase S)	0.0574767	1.1997
	ILMN_2668996	NM_032540.2	Kel	Kell Blood Group, Metallo-Endopeptidase	0.0795584	1.27681
	ILMN_1214899	NM_153104.2	Phospho1	Phosphatase, Orphan 1	0.0311114	1.24554
	ILMN_3046846	NM_001033865.1	Rps27a	Ribosomal Protein S27a	0.0877017	0.896068
molecular function
	ILMN_2664726	XM_203393.1	3110013H01Rik	Centromere Protein V	0.0598757	1.15739
	ILMN_2605694	NM_025327.2	Krtcap2	Keratinocyte Associated Protein 2	0.0877017	0.919569
	ILMN_2630018	NM_018810.2	Mkrn1	Makorin Ring Finger Protein 1	0.0877017	1.19195
	ILMN_1223346	NM_011354.2	Serf2	Small EDRK-Rich Factor 2	0.0840153	1.12131
	ILMN_2804559	NM_178638.2	Tmem108	Transmembrane Protein 108	0.0287216	0.857583
NAD+ ADP-ribosyltransferase activity enzyme binding
	ILMN_1221470	XM_917270.3	Tnks2	Tankyrase, TRF1-Interacting Ankyrin-Related ADP-Ribose Polymerase 2	0.0095189	0.827616
NADH dehydrogenase (ubiquinone) activity
	ILMN_1216007	NM_026614.2	Ndufa5	NADH Dehydrogenase (Ubiquinone) 1 Alpha Subcomplex, 5	0.0785481	0.890712
	ILMN_2976591	NM_024220.1	Ndufc2	NADH Dehydrogenase (Ubiquinone) 1, Subcomplex Unknown, 2, 14.5kDa	0.0309971	0.864954
no information on genecards
	ILMN_1259814	AK003858	1110020G09Rik	no information on genecards	0.0522645	1.22919
	ILMN_1259764	XM_203453	1500005K14Rik	no information on genecards	0.0666901	0.86342
	ILMN_1235281	NM_174987.3	1810063B05Rik	no information on genecards	0.0448708	0.872328
	ILMN_2490820	N/A	2310005L22Rik	no information on genecards	0.0615607	0.884879
	ILMN_1227110	AK009331	2310014B11Rik	no information on genecards	0.0388296	1.23094
	ILMN_2673380	NM_025605.2	2400001E08Rik	no information on genecards	0.0615607	0.902582
	ILMN_2452717	N/A	2610019E17Rik	no information on genecards	0.0571655	0.903527
	ILMN_1256701	XM_001474596.1	2900016B01Rik	no information on genecards	0.0523819	0.869051
	ILMN_1221714	NM_197959.1	3000004C01Rik	no information on genecards	0.0885402	1.0855
	ILMN_2807335	NM_025626.3	3110001A13Rik	no information on genecards	0.0571655	0.893771
	ILMN_1235047	NM_028439.1	3110009E18Rik	no information on genecards	0.0977266	0.899979
	ILMN_2943685	NM_133797.1	4833439L19Rik	no information on genecards	0.0651957	1.13406
	ILMN_2869623	NM_029528.2	6330503C03Rik	no information on genecards	0.0640944	1.09895
	ILMN_3109491	NM_145836.1	6430527G18Rik	no information on genecards	0.0475438	0.859248
	ILMN_1244531	AK034086	9330155C01Rik	no information on genecards	0.0907429	1.1151
	ILMN_1245887	N/A	9626100_224	no information on genecards	0.0807239	1.11637
	ILMN_1243621	AK037550	A130026C10Rik	no information on genecards	0.0872831	0.869144
	ILMN_2552983	AK037815	A130052C08Rik	no information on genecards	0.0438395	0.883137
	ILMN_2568488	AK041191	A530089A20Rik	no information on genecards	0.0736758	1.15865
	ILMN_2595814	XM_145254	A630082K20Rik	no information on genecards	0.0666901	1.23083
	ILMN_2603662	NM_172691.2	B230312A22Rik	no information on genecards	0.0287216	1.34813
	ILMN_2598927	XM_356186.1	B930007L02Rik	no information on genecards	0.045231	0.883505
	ILMN_2746830	NM_177564.4	BC022224	no information on genecards	0.0877017	1.21433
	ILMN_2656422	NM_153513.1	BC028528	Chromosome 1 Open Reading Frame 54	0.0751636	0.899372
	ILMN_2484932	N/A	C030002B11Rik	no information on genecards	0.0678469	0.896987
	ILMN_1244149	NM_177994.4	C030046I01Rik	no information on genecards	0.0907429	1.17271
	ILMN_1223511	NM_207265.2	C230071H18Rik	no information on genecards	0.0911805	0.889646
	ILMN_1222071	N/A	C920004C08Rik	no information on genecards	0.0795584	1.17202
	ILMN_2755492	NM_138587.3	D6Wsu176e	no information on genecards	0.0838378	0.889391
	ILMN_1227976	AK088915	E430031D18Rik	no information on genecards	0.0571655	0.889102
	ILMN_2681030	XM_894495.2	EG629595	no information on genecards	0.0836337	0.8912
	ILMN_2742647	XM_984926.2	EG666609	no information on genecards	0.0308717	0.838727
	ILMN_1256844	XR_002259.2	EG668850	no information on genecards	0.0977266	0.858238
	ILMN_3161168	NM_001033488.1	Gm1964	no information on genecards	0.0977266	1.24041
	ILMN_3161500	NM_001033780.2	I830077J02Rik	no information on genecards	0.0653481	1.16602
	ILMN_1236868	AK013239	Idb2	no information on genecards	0.0367654	0.866787
	ILMN_2499056	N/A	IGKV2-137_AJ231263_Ig_kappa_variable_2-137_15	no information on genecards	0.0571655	0.876057
	ILMN_1239776	XM_001474366.1	LOC100040243	no information on genecards	0.0478864	0.866314
	ILMN_1260447	XM_001479822.1	LOC100043192	no information on genecards	0.0877981	0.830683
	ILMN_2628271	XR_032154.1	LOC100045967	no information on genecards	0.0774975	1.11046
	ILMN_1222674	XM_001476743.1	LOC100046746	no information on genecards	0.0977266	1.19724
	ILMN_2725464	XM_001477084.1	LOC100046930	no information on genecards	0.03736	0.858669
	ILMN_1255556	XM_001477665.1	LOC100047214	no information on genecards	0.0795584	1.18814
	ILMN_2739156	XM_001477752.1	LOC100047260	no information on genecards	0.0740096	1.14311
	ILMN_2437513	XM_001479238.1	LOC100047963	no information on genecards	0.0885402	1.11555
	ILMN_2531208	XM_124826.2	LOC232606	no information on genecards	0.0338383	0.803398
	ILMN_1240350	XM_354604.1	LOC380692	no information on genecards	0.0911805	0.880826
	ILMN_2536116	XM_356731.1	LOC382885	no information on genecards	0.0719327	0.864661
	ILMN_2736999	XR_031998.1	LOC621824	no information on genecards	0.0785481	1.20033
	ILMN_1259869	XR_032410.1	LOC622655	no information on genecards	0.03736	0.828004
	ILMN_1229210	XM_925296.2	LOC640739	no information on genecards	0.0807239	1.11385
	ILMN_1217489	XM_001473434.1	LOC671878	no information on genecards	0.0445632	0.8829
	ILMN_1221126	XM_001479274.1	LOC675440	no information on genecards	0.0445632	0.911957
	ILMN_2674666	XM_987671.1	LOC676136	no information on genecards	0.0909236	0.835248
	ILMN_1251853	XM_992449.1	LOC676724	no information on genecards	0.0287216	0.854673
	ILMN_1237466	XM_001003781.1	LOC677008	no information on genecards	0.0393753	0.890074
	ILMN_2549544	AK008185	Mapbpip-pending	no information on genecards	0.0640944	0.889598
	ILMN_2722938	NM_008654.1	Myd116	no information on genecards	0.0657597	1.19007
	ILMN_2965417	NR_002702.1	Npm3-ps1	no information on genecards	0.0736758	0.891163
	ILMN_3059476	NM_001013370.1	Sesn1	Sestrin 1	0.0338383	0.854095
nucleic acid binding
	ILMN_2971481	NM_023162.3	Znrd1	Zinc Ribbon Domain Containing 1	0.0666901	0.84315
nucleotide binding
	ILMN_2603834	NM_016865.2	Htatip2	HIV-1 Tat Interactive Protein 2, 30kDa	0.0807239	1.12094
	ILMN_1240979	NM_019547.2	Rbm38	RNA Binding Motif Protein 38	0.0367654	1.18046
nucleus
	ILMN_1216690	NM_173736.2	Samd11	Sterile Alpha Motif Domain Containing 11	0.0826084	1.18877
ornithine decarboxylase inhibitor activity
	ILMN_2683794	NM_010952.2	Oaz2	Ornithine Decarboxylase Antizyme 2	0.0308717	1.18817
others
	ILMN_2908981	NM_028768.1	Armc8	Armadillo Repeat Containing 8	0.0287216	0.888195
	ILMN_1239632	NM_023893.3	Ng23	Suppressor APC Domain Containing 1	0.0833289	0.889877
	ILMN_2862093	NM_019817.1	Copz1	Coatomer Protein Complex, Subunit Zeta 1	0.0287216	1.1535
phosphatase binding
	ILMN_1237964	NM_013709.4	Sh3yl1	SH3 Domain Containing, Ysc84-Like 1 (S. Cerevisiae)	0.0602991	1.25929
	ILMN_2715744	NM_011952.1	Mapk3	Mitogen-Activated Protein Kinase 3	0.0589453	1.13595
phosphatidate phosphatase activity
	ILMN_2759079	NM_008247.2	Ppap2a	Phosphatidic Acid Phosphatase Type 2A	0.0918296	1.16497
phosphatidylinositol binding
	ILMN_2674752	NM_028965.3	Snx11	Sorting Nexin 11	0.0368386	0.867787
phosphatidylinositol phospholipase C activity
	ILMN_1236465	NM_010170.4	F2rl2	Coagulation Factor II (Thrombin) Receptor-Like 2	0.0911805	1.18124
phosphatidylinositol-4,5-bisphosphate 4-phosphatase activity; phosphatidylinositol-3,4-bisphosphate 4-phosphatase activity
	ILMN_1226239	XM_134427.3	Inpp4b	Inositol Polyphosphate-4-Phosphatase, Type II, 105kDa	0.0287216	0.840342
phospholipid binding
	ILMN_2755666	NM_019456	Apbb1ip	Amyloid Beta (A4) Precursor Protein-Binding, Family B, Member 1 Interacting Protein	0.0549392	1.11241
	ILMN_2749448	NM_153119.2	Plekho2	Pleckstrin Homology Domain Containing, Family O Member 2	0.042137	1.15823
photoreceptor cell development
	ILMN_1244303	NR_002321.1	Tug1	Taurine Upregulated 1 (Non-Protein Coding)	0.0522645	0.887154
plasma membrane
	ILMN_2803920	NM_010742.1	Ly6d	Lymphocyte Antigen 6 Complex, Locus D	0.0615607	0.860365
	ILMN_2431046	NM_133835.1	Ubac1	UBA Domain Containing 1	0.0803233	1.22701
prenylated protein tyrosine phosphatase activity
	ILMN_2655260	NM_008975.2	Ptp4a3	Protein Tyrosine Phosphatase Type IVA, Member 3	0.0651957	1.18902
protein binding
	ILMN_1228231	NM_025366.2	Chchd1	Coiled-Coil-Helix-Coiled-Coil-Helix Domain Containing 1	0.0234044	0.881723
	ILMN_1255335	NM_133865.2	Dclre1b	DNA Cross-Link Repair 1B	0.0931635	1.15549
	ILMN_2638404	NM_133865.2	Dclre1b	DNA Cross-Link Repair 1B	0.0977266	1.18658
	ILMN_1229042	NM_018796.2	Eef1b2	Eukaryotic Translation Elongation Factor 1 Beta 2	0.045231	0.876507
	ILMN_2987107	NM_027342.1	Fam162a	Family With Sequence Similarity 162, Member A	0.0367654	0.864121
	ILMN_1240677	NM_183358.3	Gadd45gip1	Growth Arrest And DNA-Damage-Inducible, Gamma Interacting Protein 1	0.0666901	0.892723
	ILMN_1231420	NM_133852.2	Golga2	Golgin A2	0.0234044	0.83284
	ILMN_3113787	NM_010815.2	Grap2	GRB2-Related Adaptor Protein 2	0.0617923	1.1885
	ILMN_2740646	NM_025888.5	Kctd20	Potassium Channel Tetramerization Domain Containing 20	0.0734965	1.14791
	ILMN_2725429	NM_138721.1	Lsm10	LSM10, U7 Small Nuclear RNA Associated	0.0785481	0.849338
	ILMN_2883907	NM_133939.1	Lsm8	N(Alpha)-Acetyltransferase 38, NatC Auxiliary Subunit	0.0338383	0.880974
	ILMN_2732961	NM_029409.2	Mff	Mitochondrial Fission Factor	0.0911805	1.21252
	ILMN_1215647	NM_023431.5	Mum1	Melanoma Associated Antigen (Mutated) 1	0.0571655	0.851657
	ILMN_2887065	NM_080638.1	Mvp	Major Vault Protein	0.0849702	1.09424
	ILMN_2430813	NM_026131	Pdlim7	PDZ And LIM Domain 7 (Enigma)	0.0907429	1.17749
	ILMN_2973925	NM_026398.2	Pop5	Processing Of Precursor 5, Ribonuclease P/MRP Subunit	0.0877981	0.897041
	ILMN_2612635	NM_026943.1	Snrpd2	Small Nuclear Ribonucleoprotein D2 Polypeptide 16.5kDa	0.0877017	0.89073
	ILMN_2949605	NM_026861.2	Ubac2	UBA Domain Containing 2	0.0504813	0.877251
	ILMN_2972063	NM_027086.1	Ubl7	Ubiquitin-Like 7 (Bone Marrow Stromal Cell-Derived	0.0838378	1.15097
	ILMN_2951120	NM_016757.1	Wbp1	WW Domain Binding Protein 1	0.0468363	1.17962
	ILMN_1249698	NM_016852.2	Wbp2	WW Domain Binding Protein 2	0.0677816	1.15984
	ILMN_2862214	NM_025392.1	Bccip	BRCA2 And CDKN1A Interacting Protein	0.0434363	0.871249
	ILMN_2859659	NM_027151.1	Dctn2	Dynactin 2 (P50)	0.0234044	1.09719
	ILMN_2971946	NM_025520.2	Lsm5	LSM5 Homolog, U6 Small Nuclear RNA Associated (S. Cerevisiae)	0.0677816	0.854207
	ILMN_2627350	NM_010760.2	Magoh	Mago-Nashi Homolog, Proliferation-Associated	0.0602991	0.849757
	ILMN_2975640	NM_026506.1	Snrpg	Small Nuclear Ribonucleoprotein Polypeptide G	0.0445632	0.848082
	ILMN_2865822	NM_025898.1	Napa	N-Ethylmaleimide-Sensitive Factor Attachment Protein, Alpha	0.0338383	1.14564
protein complex binding
	ILMN_2628339	NM_001083334.1	Bin1	Bridging Integrator 1	0.066935	1.14421
	ILMN_2928320	NM_013477.2	Atp6v0d1	ATPase, H+ Transporting, Lysosomal 38kDa, V0 Subunit D1	0.0234044	1.16563
protein C-terminus binding; protein homodimerization activity
	ILMN_2453874	NM_001098227.1	Sdcbp	Syndecan Binding Protein (Syntenin)	0.0338383	1.14676
protein homodimerization activity
	ILMN_2700408	NM_011844.3	Mgll	Monoglyceride Lipase	0.0877017	1.12067
protein kinase binding
	ILMN_2830898	NM_023117.1	Cdc25b	Cell Division Cycle 25B	0.0608755	1.27257
	ILMN_2944413	NM_018747.3	Akap7	A Kinase (PRKA) Anchor Protein 7	0.0877017	1.1899
	ILMN_1217662	NM_009733.1	Axin1	Aliases	0.0907429	0.876561
	ILMN_2614380	NM_011945.2	Map3k1	Mitogen-Activated Protein Kinase Kinase Kinase 1, E3 Ubiquitin Protein Ligase	0.0963632	0.935253
	ILMN_2893077	NM_009096.2	Rps6	Ribosomal Protein S6	0.0885402	0.899215
protein serine/threonine kinase activity
	ILMN_2614212	NM_008551.1	Mapkapk2	Mitogen-Activated Protein Kinase-Activated Protein Kinase 2	0.0571655	1.15177
	ILMN_2652181	NM_008641.2	Mast2	Microtubule Associated Serine/Threonine Kinase 2	0.0977266	1.18787
	ILMN_2757150	NM_011049.4	Pctk1	Cyclin-Dependent Kinase 16	0.0736758	1.13213
	ILMN_3124885	NM_001080773.1	Pdpk1	3-Phosphoinositide Dependent Protein Kinase-1	0.0345124	0.868253
	ILMN_2842137	NM_010562.1	Ilk	Integrin-Linked Kinase	0.0434363	1.16939
protein serine/threonine phosphatase activity
	ILMN_1237696	NM_019674.3	Ppp4c	Protein Phosphatase 4, Catalytic Subunit	0.0367654	0.851217
protein transmembrane transporter activity
	ILMN_2499944	NM_025394.2	Tomm7	Translocase Of Outer Mitochondrial Membrane 7 Homolog (Yeast)	0.0615607	0.880106
protein tyrosine phosphatase activity
	ILMN_2830898	NM_023117.1	Cdc25b	Cell Division Cycle 25B	0.0608755	1.27257
pyridoxal phosphate binding
	ILMN_2628281	NM_016717.3	Scly	Selenocysteine Lyase	0.0929813	1.08746
pyrophosphatase activity
	ILMN_1214899	NM_153104.2	Phospho1	Phosphatase, Orphan 1	0.0311114	1.24554
Rab GTPase binding
	ILMN_2719507	BC019118	Rab6	ELKS/RAB6-Interacting/CAST Family Member 1	0.0877017	1.12759
receptor activity
	ILMN_2616792	NM_027212.2	Med30	Mediator Complex Subunit 30	0.043451	0.867342
	ILMN_3145814	NM_001081079.1	Ogfrl1	Opioid Growth Factor Receptor-Like 1	0.0838378	1.1478
receptor binding
	ILMN_2679456	NM_007760.3	Crat	Carnitine O-Acetyltransferase	0.0926533	1.16005
	ILMN_1249691	NM_019966.2	Mlycd	Malonyl-CoA Decarboxylase	0.0566906	1.12432
	ILMN_2755399	NM_138748	Ppp2r4	Protein Phosphatase 2A Activator, Regulatory Subunit 4	0.0807239	1.20825
RES complex
	ILMN_2593532	NM_146000.2	Bud13	BUD13 Homolog (S. Cerevisiae)	0.0615607	0.845161
RNA binding
	ILMN_1245733	NM_001024922.2	Ddx49	DEAD (Asp-Glu-Ala-Asp) Box Polypeptide 49	0.081433	1.19659
	ILMN_2735981	NM_013536.1	Emg1	EMG1 N1-Specific Pseudouridine Methyltransferase	0.0662036	0.860278
	ILMN_2735615	NM_020583.4	Isg20	Interferon Stimulated Exonuclease Gene 20kDa	0.0640944	1.22625
	ILMN_2971946	NM_025520.2	Lsm5	LSM5 Homolog, U6 Small Nuclear RNA Associated (S. Cerevisiae)	0.0677816	0.854207
	ILMN_2627350	NM_010760.2	Magoh	Mago-Nashi Homolog, Proliferation-Associated	0.0602991	0.849757
	ILMN_2975640	NM_026506.1	Snrpg	Small Nuclear Ribonucleoprotein Polypeptide G	0.0445632	0.848082
	ILMN_2690460	NM_178394.3	Jakmip1	Janus Kinase And Microtubule Interacting Protein 1	0.0475438	0.857118
	ILMN_1234759	NM_026623.3	Nudt21	Nudix (Nucleoside Diphosphate Linked Moiety X)-Type Motif 21	0.0436055	0.83921
	ILMN_2970685	NM_019489.2	Ppie	Peptidylprolyl Isomerase E (Cyclophilin E)	0.0504813	0.864421
	ILMN_2709456	NM_133693.1	Rbm42	RNA Binding Motif Protein 42	0.095041	1.1167
	ILMN_2851231	NM_011292.1	Rpl9	Ribosomal Protein L9	0.0522645	0.875882
	ILMN_2881322	NM_009077.2	Rpl18	Ribosomal Protein L18	0.0095189	0.836652
	ILMN_1259905	NM_001093753.1	Sfrs11	Serine/Arginine-Rich Splicing Factor 11	0.0736758	0.897623
	ILMN_2650732	NM_027427.1	Taf15	TAF15 RNA Polymerase II, TATA Box Binding Protein (TBP)-Associated Factor, 68kDa	0.0833289	0.923769
	ILMN_2747744	NM_011568.1	Thoc4	THO complex subunit 4	0.0470546	0.901032
sequence-specific DNA binding ; sequence-specific DNA binding transcription factor activity
	ILMN_2659380	NM_007920.3	Elf1	E74-Like Factor 1 (Ets Domain Transcription Factor	0.0234044	0.812417
	ILMN_1252110	NM_021899.2	Foxj2	Forkhead Box J2	0.0438395	0.878178
sequence-specific DNA binding transcription factor activity
	ILMN_2624477	NM_183301.1	E2f2	E2F Transcription Factor 2	0.0911805	1.28335
	ILMN_1259753	NM_009239.2	Sp4	Sp4 Transcription Factor	0.0934034	0.860533
SH3 domain binding
	ILMN_2783403	NM_011203.2	Ptpn12	Protein Tyrosine Phosphatase, Non-Receptor Type 12	0.0795148	1.12036
single-stranded DNA binding
	ILMN_2900827	NM_133772.1	Ssbp4	Single Stranded DNA Binding Protein 4	0.0836337	1.09576
steroid hormone receptor activity; sequence-specific DNA binding
	ILMN_2972292	NM_007953.2	Esrra	Estrogen-Related Receptor Alpha	0.0338383	0.872532
structural constituent of nuclear pore
	ILMN_2758695	NM_172410	Nup93	Nucleoporin 93kDa	0.0287216	0.860957
structural constituent of ribosome
	ILMN_2999797	NM_011289.1	Rpl27	Ribosomal Protein L27	0.0852863	0.890203
	ILMN_2967528	NM_025589.1	Rpl36al	Ribosomal Protein L36a-Like	0.0795584	0.888816
	ILMN_2881322	NM_009077.2	Rpl18	Ribosomal Protein L18	0.0095189	0.836652
tetracycline transporter activity
	ILMN_1252243	NM_026660.2	Mfsd10	Major Facilitator Superfamily Domain Containing 10	0.0640944	0.877118
threonine-type endopeptidase activity
	ILMN_1226683	NM_010724	Psmb8	Proteasome (Prosome, Macropain) Subunit, Beta Type, 8	0.0852863	0.873406
transport
	ILMN_2481182	NM_011671.3	Ucp2	Uncoupling Protein 2 (Mitochondrial, Proton Carrier)	0.0308717	1.17657
transport vesicle
	ILMN_1239874	NM_138303.1	Yipf2	Yip1 Domain Family, Member 2	0.0521895	1.1686
transporter activity
	ILMN_2683374	NM_019652.1	Asna1	ArsA Arsenite Transporter, ATP-Binding, Homolog 1	0.0783529	1.11869
	ILMN_2598972	NM_016774.3	Atp5b	ATP Synthase, H+ Transporting, Mitochondrial F1 Complex, Beta Polypeptide	0.0504813	1.17276
ubiquitin protein ligase binding
	ILMN_2630459	NM_009911.2	Cxcr4	Chemokine (C-X-C Motif) Receptor 4	0.0977266	0.865754
ubiquitin thiolesterase activity
	ILMN_3151631	NM_027554.2	Usp38	Ubiquitin Specific Peptidase 38	0.0787684	0.87096
ubiquitin-protein ligase activity
	ILMN_2935032	NM_013909.1	Fbxl6	F-Box And Leucine-Rich Repeat Protein 6	0.0115547	0.838948
	ILMN_2869312	NM_134099.1	Fbxo4	F-Box Protein 4	0.0705978	0.886541
	ILMN_1239770	NM_023324.2	Peli1	Pellino E3 Ubiquitin Protein Ligase 1	0.0877017	0.897676
	ILMN_2517041	NM_010931.2	Uhrf1	Ubiquitin-Like With PHD And Ring Finger Domains 1	0.0751636	1.14487
unfolded protein binding
	ILMN_2725428	NM_178055.3	Dnajb2	DnaJ (Hsp40) Homolog, Subfamily B, Member 2	0.092588	1.2246
	ILMN_3109989	NM_001013369.1	Pfdn4	Prefoldin Subunit 4	0.0650169	0.877278
	ILMN_2839303	NM_026992.1	Dph4	DnaJ (Hsp40) Homolog, Subfamily C, Member 24	0.0615607	0.904563
	ILMN_1245092	NM_011149.2	Ppib	Peptidylprolyl Isomerase B (Cyclophilin B)	0.0338383	0.878769
water channel activity
	ILMN_1214634	NM_022026.2	Aqp9	Aquaporin 9	0.0576035	1.21922
zinc ion binding
	ILMN_2734661	NM_024284.1	Hagh	Hydroxyacylglutathione Hydrolase	0.0795584	1.22764
	ILMN_3124547	NM_001007465.1	Rffl	Ring Finger And FYVE-Like Domain Containing E3 Ubiquitin Protein Ligase	0.0929813	1.19342
	ILMN_2477324	NM_011280.1	Trim10	Tripartite Motif Containing 10	0.0838378	1.30393
